# Supplementary material for: Geographic variation in fungal diversity associated with leaf spot symptoms of Coffea arabica in Yunnan, China
Source: Front Microbiol. 2025 Sep 19;16:1568029. doi: 10.3389/fmicb.2025.1568029 (PMC12491272; doi:10.3389/fmicb.2025.1568029)
Supplement: SUPPLEMENTARY TABLE S2 — The table describes the total number of filtered Amplicon sequence variants (ASVs). The genus level taxonomy is assigned to each ASV with high confidence value. [file Table_2.XLS]

## Sheet: taxonomy_filtered.xls
#Feature ID	taxonomy	Confidence
ASV_1	d__Fungi;p__Basidiomycota;c__Agaricomycetes;o__Polyporales;f__Ganodermataceae;g__Ganoderma;s__unclassified_Ganoderma	0.999597
ASV_2	d__Fungi;p__unclassified_Fungi;c__unclassified_Fungi;o__unclassified_Fungi;f__unclassified_Fungi;g__unclassified_Fungi;s__unclassified_Fungi	1
ASV_3	d__Fungi;p__Ascomycota;c__Dothideomycetes;o__Mycosphaerellales;f__unclassified_Mycosphaerellales;g__unclassified_Mycosphaerellales;s__unclassified_Mycosphaerellales	0.729098
ASV_4	d__Fungi;p__Ascomycota;c__Eurotiomycetes;o__Chaetothyriales;f__Strelitzianaceae;g__Strelitziana;s__Strelitziana_australiensis	0.709345
ASV_5	d__Fungi;p__Basidiomycota;c__Agaricomycetes;o__Trechisporales;f__unclassified_Trechisporales;g__unclassified_Trechisporales;s__unclassified_Trechisporales	0.858819
ASV_6	d__Fungi;p__Ascomycota;c__Eurotiomycetes;o__Chaetothyriales;f__unclassified_Chaetothyriales;g__unclassified_Chaetothyriales;s__unclassified_Chaetothyriales	0.891385
ASV_7	d__Fungi;p__unclassified_Fungi;c__unclassified_Fungi;o__unclassified_Fungi;f__unclassified_Fungi;g__unclassified_Fungi;s__unclassified_Fungi	1
ASV_8	d__Fungi;p__Ascomycota;c__Eurotiomycetes;o__Chaetothyriales;f__Trichomeriaceae;g__Trichomeriaceae_gen_Incertae_sedis;s__Trichomeriaceae_sp	0.869644
ASV_9	d__Fungi;p__Fungi_phy_Incertae_sedis;c__Fungi_cls_Incertae_sedis;o__Fungi_ord_Incertae_sedis;f__Fungi_fam_Incertae_sedis;g__Fungi_gen_Incertae_sedis;s__Fungi_sp	0.789773
ASV_10	d__Fungi;p__Fungi_phy_Incertae_sedis;c__Fungi_cls_Incertae_sedis;o__Fungi_ord_Incertae_sedis;f__Fungi_fam_Incertae_sedis;g__Fungi_gen_Incertae_sedis;s__Fungi_sp	0.712364
ASV_11	d__Fungi;p__Ascomycota;c__Dothideomycetes;o__Pleosporales;f__Lophiotremataceae;g__Lophiotrema;s__unclassified_Lophiotrema	0.762241
ASV_12	d__Fungi;p__Ascomycota;c__Dothideomycetes;o__Capnodiales;f__Capnodiales_fam_Incertae_sedis;g__Pseudoramichloridium;s__Pseudoramichloridium_brasilianum	0.73933
ASV_13	d__Fungi;p__Ascomycota;c__Sordariomycetes;o__Xylariales;f__Hypoxylaceae;g__Daldinia;s__Daldinia_eschscholtzii	0.846902
ASV_15	d__Fungi;p__Ascomycota;c__unclassified_Ascomycota;o__unclassified_Ascomycota;f__unclassified_Ascomycota;g__unclassified_Ascomycota;s__unclassified_Ascomycota	0.95664
ASV_16	d__Fungi;p__Ascomycota;c__Dothideomycetes;o__Mycosphaerellales;f__unclassified_Mycosphaerellales;g__unclassified_Mycosphaerellales;s__unclassified_Mycosphaerellales	0.713589
ASV_17	d__Fungi;p__Ascomycota;c__Dothideomycetes;o__Capnodiales;f__Cladosporiaceae;g__Cladosporium;s__Cladosporium_aphidis	0.97016
ASV_18	d__Fungi;p__Ascomycota;c__unclassified_Ascomycota;o__unclassified_Ascomycota;f__unclassified_Ascomycota;g__unclassified_Ascomycota;s__unclassified_Ascomycota	1
ASV_19	d__Fungi;p__Ascomycota;c__Dothideomycetes;o__unclassified_Dothideomycetes;f__unclassified_Dothideomycetes;g__unclassified_Dothideomycetes;s__unclassified_Dothideomycetes	0.901916
ASV_20	d__Fungi;p__Ascomycota;c__Eurotiomycetes;o__Chaetothyriales;f__Cyphellophoraceae;g__Cyphellophora;s__Cyphellophora_gamsii	0.761552
ASV_21	d__Fungi;p__Basidiomycota;c__Tremellomycetes;o__Tremellales;f__Bulleribasidiaceae;g__Hannaella;s__Hannaella_sp	0.988666
ASV_22	d__Fungi;p__Basidiomycota;c__Tremellomycetes;o__Tremellales;f__Bulleribasidiaceae;g__Hannaella;s__Hannaella_luteola	0.829047
ASV_23	d__Fungi;p__Basidiomycota;c__Tremellomycetes;o__Tremellales;f__Rhynchogastremataceae;g__Papiliotrema;s__Papiliotrema_flavescens	0.957039
ASV_24	d__Fungi;p__unclassified_Fungi;c__unclassified_Fungi;o__unclassified_Fungi;f__unclassified_Fungi;g__unclassified_Fungi;s__unclassified_Fungi	1
ASV_25	d__Fungi;p__Ascomycota;c__unclassified_Ascomycota;o__unclassified_Ascomycota;f__unclassified_Ascomycota;g__unclassified_Ascomycota;s__unclassified_Ascomycota	0.888544
ASV_26	d__Fungi;p__Ascomycota;c__Dothideomycetes;o__Mycosphaerellales;f__Mycosphaerellaceae;g__Phaeophleospora;s__Phaeophleospora_vochysiae	0.981446
ASV_27	d__Fungi;p__Ascomycota;c__Sordariomycetes;o__Hypocreales;f__Hypocreales_fam_Incertae_sedis;g__Sarocladium;s__Sarocladium_implicatum	0.750449
ASV_28	d__Fungi;p__Ascomycota;c__Dothideomycetes;o__Mycosphaerellales;f__Mycosphaerellaceae;g__Teratoramularia;s__Teratoramularia_infinita	0.887406
ASV_29	d__Fungi;p__Ascomycota;c__Sordariomycetes;o__Xylariales;f__Hypoxylaceae;g__Hypoxylon;s__Hypoxylon_fendleri	0.999998
ASV_30	d__Fungi;p__Ascomycota;c__Lecanoromycetes;o__Ostropales;f__Stictidaceae;g__Cyanodermella;s__Cyanodermella_sp	0.991654
ASV_31	d__Fungi;p__Ascomycota;c__Dothideomycetes;o__Capnodiales;f__Cladosporiaceae;g__Cladosporium;s__unclassified_Cladosporium	0.999981
ASV_32	d__Fungi;p__Ascomycota;c__Sordariomycetes;o__Hypocreales;f__Stachybotryaceae;g__Alfaria;s__Alfaria_terrestris	0.905005
ASV_33	d__Fungi;p__Ascomycota;c__Leotiomycetes;o__Helotiales;f__unclassified_Helotiales;g__unclassified_Helotiales;s__unclassified_Helotiales	0.994314
ASV_34	d__Fungi;p__Ascomycota;c__Sordariomycetes;o__Chaetosphaeriales;f__Chaetosphaeriaceae;g__Pseudodinemasporium;s__Pseudodinemasporium_sp	0.995372
ASV_35	d__Fungi;p__unclassified_Fungi;c__unclassified_Fungi;o__unclassified_Fungi;f__unclassified_Fungi;g__unclassified_Fungi;s__unclassified_Fungi	1
ASV_36	d__Fungi;p__Ascomycota;c__Leotiomycetes;o__Helotiales;f__Hyaloscyphaceae;g__Lachnellula;s__Lachnellula_fuscosanguinea	0.995111
ASV_37	d__Fungi;p__unclassified_Fungi;c__unclassified_Fungi;o__unclassified_Fungi;f__unclassified_Fungi;g__unclassified_Fungi;s__unclassified_Fungi	1
ASV_38	d__Fungi;p__Ascomycota;c__Dothideomycetes;o__Mycosphaerellales;f__Mycosphaerellaceae;g__unclassified_Mycosphaerellaceae;s__unclassified_Mycosphaerellaceae	0.858212
ASV_39	d__Fungi;p__Ascomycota;c__Dothideomycetes;o__unclassified_Dothideomycetes;f__unclassified_Dothideomycetes;g__unclassified_Dothideomycetes;s__unclassified_Dothideomycetes	0.998219
ASV_40	d__Fungi;p__Ascomycota;c__Dothideomycetes;o__Dothideomycetes_ord_Incertae_sedis;f__Eremomycetaceae;g__Arthrographis;s__Arthrographis_curvata	0.813706
ASV_41	d__Fungi;p__Ascomycota;c__unclassified_Ascomycota;o__unclassified_Ascomycota;f__unclassified_Ascomycota;g__unclassified_Ascomycota;s__unclassified_Ascomycota	0.82344
ASV_42	d__Fungi;p__Ascomycota;c__Dothideomycetes;o__Pleosporales;f__Periconiaceae;g__Periconia;s__Periconia_verrucosa	0.977989
ASV_43	d__Fungi;p__Ascomycota;c__Dothideomycetes;o__unclassified_Dothideomycetes;f__unclassified_Dothideomycetes;g__unclassified_Dothideomycetes;s__unclassified_Dothideomycetes	0.983555
ASV_44	d__Fungi;p__Basidiomycota;c__Cystobasidiomycetes;o__Cystobasidiomycetes_ord_Incertae_sedis;f__Symmetrosporaceae;g__Symmetrospora;s__Symmetrospora_suhii	0.836202
ASV_45	d__Fungi;p__Ascomycota;c__Dothideomycetes;o__Myriangiales;f__Elsinoaceae;g__Elsinoe;s__unclassified_Elsinoe	0.978798
ASV_46	d__Fungi;p__Ascomycota;c__Sordariomycetes;o__Hypocreales;f__Cordycipitaceae;g__Beauveria;s__unclassified_Beauveria	0.949294
ASV_47	d__Fungi;p__Ascomycota;c__Dothideomycetes;o__Mycosphaerellales;f__Mycosphaerellaceae;g__unclassified_Mycosphaerellaceae;s__unclassified_Mycosphaerellaceae	0.94613
ASV_48	d__Fungi;p__unclassified_Fungi;c__unclassified_Fungi;o__unclassified_Fungi;f__unclassified_Fungi;g__unclassified_Fungi;s__unclassified_Fungi	1
ASV_49	d__Fungi;p__Basidiomycota;c__Agaricomycetes;o__Polyporales;f__Steccherinaceae;g__Steccherinum;s__Steccherinum_ochraceum	0.81423
ASV_50	d__Fungi;p__Ascomycota;c__Sordariomycetes;o__Trichosphaeriales;f__Trichosphaeriaceae;g__Nigrospora;s__unclassified_Nigrospora	1
ASV_51	d__Fungi;p__Ascomycota;c__Dothideomycetes;o__Pleosporales;f__Didymosphaeriaceae;g__unclassified_Didymosphaeriaceae;s__unclassified_Didymosphaeriaceae	0.963998
ASV_52	d__Fungi;p__Ascomycota;c__Eurotiomycetes;o__Chaetothyriales;f__Chaetothyriales_fam_Incertae_sedis;g__Chaetothyriales_gen_Incertae_sedis;s__Chaetothyriales_sp	0.758653
ASV_53	d__Fungi;p__Ascomycota;c__Dothideomycetes;o__unclassified_Dothideomycetes;f__unclassified_Dothideomycetes;g__unclassified_Dothideomycetes;s__unclassified_Dothideomycetes	0.998928
ASV_54	d__Fungi;p__Basidiomycota;c__Tremellomycetes;o__Tremellales;f__Bulleribasidiaceae;g__Hannaella;s__Hannaella_sp	0.790962
ASV_55	d__Fungi;p__Ascomycota;c__Sordariomycetes;o__Thyridiales;f__Thyridiaceae;g__Thyridium;s__Thyridium_hongkongense	0.895431
ASV_56	d__Fungi;p__Ascomycota;c__Dothideomycetes;o__Pleosporales;f__Periconiaceae;g__Periconia;s__unclassified_Periconia	0.994562
ASV_57	d__Fungi;p__Basidiomycota;c__Exobasidiomycetes;o__Tilletiales;f__Tilletiaceae;g__Tilletia;s__Tilletia_trachypogonis	0.999218
ASV_58	d__Fungi;p__Ascomycota;c__Lecanoromycetes;o__Lecanorales;f__Ramalinaceae;g__Bacidina;s__unclassified_Bacidina	0.928164
ASV_59	d__Fungi;p__Ascomycota;c__Dothideomycetes;o__Venturiales;f__Sympoventuriaceae;g__Scolecobasidium;s__Scolecobasidium_cordanae	1
ASV_60	d__Fungi;p__Ascomycota;c__Lecanoromycetes;o__Lecanorales;f__Ramalinaceae;g__Bacidina;s__unclassified_Bacidina	0.978336
ASV_61	d__Fungi;p__Ascomycota;c__Eurotiomycetes;o__unclassified_Eurotiomycetes;f__unclassified_Eurotiomycetes;g__unclassified_Eurotiomycetes;s__unclassified_Eurotiomycetes	0.731505
ASV_62	d__Fungi;p__Basidiomycota;c__Tremellomycetes;o__Tremellales;f__Bulleribasidiaceae;g__Hannaella;s__unclassified_Hannaella	0.998366
ASV_63	d__Fungi;p__Ascomycota;c__Eurotiomycetes;o__Eurotiales;f__Aspergillaceae;g__Penicillium;s__Penicillium_ferraniaense	0.797111
ASV_64	d__Fungi;p__Ascomycota;c__unclassified_Ascomycota;o__unclassified_Ascomycota;f__unclassified_Ascomycota;g__unclassified_Ascomycota;s__unclassified_Ascomycota	0.87433
ASV_65	d__Fungi;p__Fungi_phy_Incertae_sedis;c__Fungi_cls_Incertae_sedis;o__Fungi_ord_Incertae_sedis;f__Fungi_fam_Incertae_sedis;g__Fungi_gen_Incertae_sedis;s__Fungi_sp	0.783678
ASV_66	d__Fungi;p__Ascomycota;c__Dothideomycetes;o__Pleosporales;f__Torulaceae;g__Torula;s__Torula_chromolaenae	1
ASV_67	d__Fungi;p__Basidiomycota;c__Tremellomycetes;o__Tremellales;f__Bulleribasidiaceae;g__Hannaella;s__Hannaella_sp	0.842339
ASV_68	d__Fungi;p__Ascomycota;c__Sordariomycetes;o__Hypocreales;f__Nectriaceae;g__Fusarium;s__unclassified_Fusarium	0.990907
ASV_69	d__Fungi;p__Basidiomycota;c__Tremellomycetes;o__Tremellales;f__Cuniculitremaceae;g__Kockovaella;s__unclassified_Kockovaella	0.965766
ASV_70	d__Fungi;p__Ascomycota;c__Eurotiomycetes;o__Chaetothyriales;f__Cyphellophoraceae;g__Cyphellophora;s__Cyphellophora_sp	0.903884
ASV_71	d__Fungi;p__Basidiomycota;c__Tremellomycetes;o__Tremellales;f__Cuniculitremaceae;g__Kockovaella;s__unclassified_Kockovaella	0.9945
ASV_72	d__Fungi;p__Ascomycota;c__Sordariomycetes;o__Hypocreales;f__Cordycipitaceae;g__unclassified_Cordycipitaceae;s__unclassified_Cordycipitaceae	0.98058
ASV_73	d__Fungi;p__Basidiomycota;c__Tremellomycetes;o__Tremellales;f__Cuniculitremaceae;g__Kockovaella;s__unclassified_Kockovaella	0.958481
ASV_74	d__Fungi;p__unclassified_Fungi;c__unclassified_Fungi;o__unclassified_Fungi;f__unclassified_Fungi;g__unclassified_Fungi;s__unclassified_Fungi	1
ASV_75	d__Fungi;p__unclassified_Fungi;c__unclassified_Fungi;o__unclassified_Fungi;f__unclassified_Fungi;g__unclassified_Fungi;s__unclassified_Fungi	1
ASV_76	d__Fungi;p__Ascomycota;c__Sordariomycetes;o__Diaporthales;f__Diaporthaceae;g__Diaporthe;s__Diaporthe_endophytica	0.987692
ASV_77	d__Fungi;p__Ascomycota;c__Dothideomycetes;o__unclassified_Dothideomycetes;f__unclassified_Dothideomycetes;g__unclassified_Dothideomycetes;s__unclassified_Dothideomycetes	0.984279
ASV_78	d__Fungi;p__Ascomycota;c__Lecanoromycetes;o__Lecanorales;f__Pilocarpaceae;g__Fellhanera;s__Fellhanera_bouteillei	1
ASV_79	d__Fungi;p__Ascomycota;c__Dothideomycetes;o__Mycosphaerellales;f__Mycosphaerellaceae;g__Clypeosphaerella;s__Clypeosphaerella_quasiparkii	0.848013
ASV_80	d__Fungi;p__Ascomycota;c__Dothideomycetes;o__Pleosporales;f__Pleosporales_fam_Incertae_sedis;g__Aaosphaeria;s__Aaosphaeria_arxii	0.957533
ASV_81	d__Fungi;p__Ascomycota;c__Dothideomycetes;o__Pleosporales;f__Torulaceae;g__Torula;s__Torula_chromolaenae	1
ASV_82	d__Fungi;p__Basidiomycota;c__Agaricomycetes;o__Russulales;f__Russulales_fam_Incertae_sedis;g__Russulales_gen_Incertae_sedis;s__Russulales_sp	0.996482
ASV_83	d__Fungi;p__unclassified_Fungi;c__unclassified_Fungi;o__unclassified_Fungi;f__unclassified_Fungi;g__unclassified_Fungi;s__unclassified_Fungi	1
ASV_84	d__Fungi;p__Basidiomycota;c__unclassified_Basidiomycota;o__unclassified_Basidiomycota;f__unclassified_Basidiomycota;g__unclassified_Basidiomycota;s__unclassified_Basidiomycota	0.856073
ASV_85	d__Fungi;p__Ascomycota;c__Dothideomycetes;o__Pleosporales;f__Didymosphaeriaceae;g__Neokalmusia;s__Neokalmusia_arundinis	0.999981
ASV_86	d__Fungi;p__Ascomycota;c__Sordariomycetes;o__Hypocreales;f__Hypocreales_fam_Incertae_sedis;g__Acremonium;s__Acremonium_acutatum	0.740881
ASV_87	d__Fungi;p__Ascomycota;c__Dothideomycetes;o__Pleosporales;f__Didymosphaeriaceae;g__Tremateia;s__Tremateia_chromolaenae	0.882858
ASV_88	d__Fungi;p__Ascomycota;c__Dothideomycetes;o__Pleosporales;f__Lophiotremataceae;g__Lophiotrema;s__unclassified_Lophiotrema	0.768561
ASV_89	d__Fungi;p__Ascomycota;c__unclassified_Ascomycota;o__unclassified_Ascomycota;f__unclassified_Ascomycota;g__unclassified_Ascomycota;s__unclassified_Ascomycota	0.776296
ASV_90	d__Fungi;p__Ascomycota;c__Dothideomycetes;o__Capnodiales;f__Cladosporiaceae;g__Cladosporium;s__Cladosporium_aphidis	0.834541
ASV_91	d__Fungi;p__Ascomycota;c__Sordariomycetes;o__Hypocreales;f__Bionectriaceae;g__Caespitomonium;s__Caespitomonium_euphorbiae	1
ASV_92	d__Fungi;p__Ascomycota;c__Dothideomycetes;o__Capnodiales;f__Neodevriesiaceae;g__Neodevriesia;s__unclassified_Neodevriesia	0.999304
ASV_93	d__Fungi;p__Ascomycota;c__Eurotiomycetes;o__Chaetothyriales;f__Strelitzianaceae;g__Strelitziana;s__Strelitziana_australiensis	0.877506
ASV_94	d__Fungi;p__Ascomycota;c__Sordariomycetes;o__Glomerellales;f__Plectosphaerellaceae;g__unclassified_Plectosphaerellaceae;s__unclassified_Plectosphaerellaceae	0.999966
ASV_95	d__Fungi;p__Basidiomycota;c__Tremellomycetes;o__Tremellales;f__Bulleribasidiaceae;g__Bulleribasidium;s__Bulleribasidium_variabile	0.870178
ASV_96	d__Fungi;p__unclassified_Fungi;c__unclassified_Fungi;o__unclassified_Fungi;f__unclassified_Fungi;g__unclassified_Fungi;s__unclassified_Fungi	1
ASV_97	d__Fungi;p__Ascomycota;c__Sordariomycetes;o__Amphisphaeriales;f__Pestalotiopsidaceae;g__Neopestalotiopsis;s__unclassified_Neopestalotiopsis	0.75582
ASV_98	d__Fungi;p__unclassified_Fungi;c__unclassified_Fungi;o__unclassified_Fungi;f__unclassified_Fungi;g__unclassified_Fungi;s__unclassified_Fungi	1
ASV_99	d__Fungi;p__Ascomycota;c__Dothideomycetes;o__unclassified_Dothideomycetes;f__unclassified_Dothideomycetes;g__unclassified_Dothideomycetes;s__unclassified_Dothideomycetes	0.999487
ASV_100	d__Fungi;p__Basidiomycota;c__Tremellomycetes;o__Tremellales;f__Bulleribasidiaceae;g__Hannaella;s__Hannaella_luteola	0.790482
ASV_101	d__Fungi;p__Ascomycota;c__Dothideomycetes;o__Mycosphaerellales;f__Mycosphaerellaceae;g__Neoceratosperma;s__Neoceratosperma_yunnanense	0.999965
ASV_102	d__Fungi;p__Ascomycota;c__Eurotiomycetes;o__Chaetothyriales;f__Trichomeriaceae;g__Brycekendrickomyces;s__Brycekendrickomyces_acaciae	0.999889
ASV_103	d__Fungi;p__Ascomycota;c__Dothideomycetes;o__unclassified_Dothideomycetes;f__unclassified_Dothideomycetes;g__unclassified_Dothideomycetes;s__unclassified_Dothideomycetes	0.945801
ASV_104	d__Fungi;p__Ascomycota;c__Eurotiomycetes;o__Chaetothyriales;f__Strelitzianaceae;g__Strelitziana;s__unclassified_Strelitziana	0.999957
ASV_105	d__Fungi;p__Ascomycota;c__Dothideomycetes;o__Mycosphaerellales;f__Mycosphaerellaceae;g__Pseudocercospora;s__Pseudocercospora_xanthocercidis	0.991435
ASV_106	d__Fungi;p__Ascomycota;c__Eurotiomycetes;o__Chaetothyriales;f__Chaetothyriales_fam_Incertae_sedis;g__Chaetothyriales_gen_Incertae_sedis;s__Chaetothyriales_sp	0.817487
ASV_107	d__Fungi;p__Ascomycota;c__Eurotiomycetes;o__Chaetothyriales;f__Strelitzianaceae;g__Strelitziana;s__Strelitziana_sarbhoyi	0.799707
ASV_108	d__Fungi;p__Basidiomycota;c__unclassified_Basidiomycota;o__unclassified_Basidiomycota;f__unclassified_Basidiomycota;g__unclassified_Basidiomycota;s__unclassified_Basidiomycota	0.706344
ASV_109	d__Fungi;p__unclassified_Fungi;c__unclassified_Fungi;o__unclassified_Fungi;f__unclassified_Fungi;g__unclassified_Fungi;s__unclassified_Fungi	1
ASV_110	d__Fungi;p__Ascomycota;c__Eurotiomycetes;o__Chaetothyriales;f__Trichomeriaceae;g__Trichomerium;s__Trichomerium_sp	0.94512
ASV_111	d__Fungi;p__Ascomycota;c__Eurotiomycetes;o__Chaetothyriales;f__Cyphellophoraceae;g__Cyphellophora;s__Cyphellophora_livistonae	0.999921
ASV_112	d__Fungi;p__unclassified_Fungi;c__unclassified_Fungi;o__unclassified_Fungi;f__unclassified_Fungi;g__unclassified_Fungi;s__unclassified_Fungi	1
ASV_113	d__Fungi;p__unclassified_Fungi;c__unclassified_Fungi;o__unclassified_Fungi;f__unclassified_Fungi;g__unclassified_Fungi;s__unclassified_Fungi	1
ASV_114	d__Fungi;p__Ascomycota;c__Dothideomycetes;o__Venturiales;f__Sympoventuriaceae;g__Sympoventuriaceae_gen_Incertae_sedis;s__Sympoventuriaceae_sp	0.86316
ASV_115	d__Fungi;p__Ascomycota;c__Sordariomycetes;o__Sordariales;f__unclassified_Sordariales;g__unclassified_Sordariales;s__unclassified_Sordariales	0.763766
ASV_116	d__Fungi;p__Ascomycota;c__Lecanoromycetes;o__Lecanorales;f__Parmeliaceae;g__Parmotrema;s__unclassified_Parmotrema	0.997361
ASV_117	d__Fungi;p__Ascomycota;c__Sordariomycetes;o__Phomatosporales;f__Phomatosporaceae;g__Phomatospora;s__Phomatospora_biseriata	0.953279
ASV_118	d__Fungi;p__Ascomycota;c__Sordariomycetes;o__Glomerellales;f__Glomerellaceae;g__Colletotrichum;s__Colletotrichum_gloeosporioides	0.97928
ASV_119	d__Fungi;p__Ascomycota;c__Eurotiomycetes;o__Chaetothyriales;f__unclassified_Chaetothyriales;g__unclassified_Chaetothyriales;s__unclassified_Chaetothyriales	0.936521
ASV_120	d__Fungi;p__Ascomycota;c__Dothideomycetes;o__Mycosphaerellales;f__unclassified_Mycosphaerellales;g__unclassified_Mycosphaerellales;s__unclassified_Mycosphaerellales	0.832681
ASV_121	d__Fungi;p__Ascomycota;c__Sordariomycetes;o__Sordariales;f__Chaetomiaceae;g__Humicola;s__Humicola_nigrescens	0.850506
ASV_122	d__Fungi;p__Ascomycota;c__Dothideomycetes;o__Capnodiales;f__Capnodiales_fam_Incertae_sedis;g__Capnodiales_gen_Incertae_sedis;s__Capnodiales_sp	0.805796
ASV_123	d__Fungi;p__Ascomycota;c__Eurotiomycetes;o__Chaetothyriales;f__Strelitzianaceae;g__Strelitziana;s__unclassified_Strelitziana	0.999988
ASV_124	d__Fungi;p__Ascomycota;c__Dothideomycetes;o__Mycosphaerellales;f__Mycosphaerellaceae;g__Neoceratosperma;s__Neoceratosperma_haldinae	0.998715
ASV_125	d__Fungi;p__unclassified_Fungi;c__unclassified_Fungi;o__unclassified_Fungi;f__unclassified_Fungi;g__unclassified_Fungi;s__unclassified_Fungi	1
ASV_126	d__Fungi;p__Ascomycota;c__Dothideomycetes;o__Pleosporales;f__Lophiotremataceae;g__Atrocalyx;s__Atrocalyx_bambusae	0.914757
ASV_127	d__Fungi;p__Basidiomycota;c__Tremellomycetes;o__Tremellales;f__Cuniculitremaceae;g__Kockovaella;s__unclassified_Kockovaella	0.923973
ASV_128	d__Fungi;p__Ascomycota;c__unclassified_Ascomycota;o__unclassified_Ascomycota;f__unclassified_Ascomycota;g__unclassified_Ascomycota;s__unclassified_Ascomycota	0.859632
ASV_129	d__Fungi;p__unclassified_Fungi;c__unclassified_Fungi;o__unclassified_Fungi;f__unclassified_Fungi;g__unclassified_Fungi;s__unclassified_Fungi	1
ASV_130	d__Fungi;p__Ascomycota;c__unclassified_Ascomycota;o__unclassified_Ascomycota;f__unclassified_Ascomycota;g__unclassified_Ascomycota;s__unclassified_Ascomycota	0.884337
ASV_131	d__Fungi;p__Ascomycota;c__Dothideomycetes;o__Capnodiales;f__Capnodiaceae;g__Leptoxyphium;s__Leptoxyphium_madagascariense	0.994843
ASV_132	d__Fungi;p__Ascomycota;c__Dothideomycetes;o__Capnodiales;f__Dissoconiaceae;g__Ramichloridium;s__Ramichloridium_punctatum	0.973334
ASV_133	d__Fungi;p__unclassified_Fungi;c__unclassified_Fungi;o__unclassified_Fungi;f__unclassified_Fungi;g__unclassified_Fungi;s__unclassified_Fungi	1
ASV_134	d__Fungi;p__Ascomycota;c__Eurotiomycetes;o__Chaetothyriales;f__Cyphellophoraceae;g__Cyphellophora;s__Cyphellophora_sp	0.993407
ASV_135	d__Fungi;p__Ascomycota;c__Dothideomycetes;o__unclassified_Dothideomycetes;f__unclassified_Dothideomycetes;g__unclassified_Dothideomycetes;s__unclassified_Dothideomycetes	0.879134
ASV_136	d__Fungi;p__Ascomycota;c__Eurotiomycetes;o__Eurotiales;f__Aspergillaceae;g__Penicillium;s__Penicillium_lineolatum	0.703027
ASV_137	d__Fungi;p__Basidiomycota;c__Tremellomycetes;o__Tremellales;f__Bulleribasidiaceae;g__Hannaella;s__unclassified_Hannaella	0.999543
ASV_138	d__Fungi;p__Ascomycota;c__Sordariomycetes;o__Hypocreales;f__Nectriaceae;g__unclassified_Nectriaceae;s__unclassified_Nectriaceae	0.996058
ASV_139	d__Fungi;p__unclassified_Fungi;c__unclassified_Fungi;o__unclassified_Fungi;f__unclassified_Fungi;g__unclassified_Fungi;s__unclassified_Fungi	1
ASV_140	d__Fungi;p__Ascomycota;c__Dothideomycetes;o__Pleosporales;f__Phaeosphaeriaceae;g__Phaeosphaeria;s__Phaeosphaeria_phoenicicola	0.801033
ASV_141	d__Fungi;p__Ascomycota;c__Dothideomycetes;o__Pleosporales;f__Didymellaceae;g__unclassified_Didymellaceae;s__unclassified_Didymellaceae	0.999633
ASV_142	d__Fungi;p__Ascomycota;c__Dothideomycetes;o__Pleosporales;f__Periconiaceae;g__Periconia;s__Periconia_celtidis	0.999903
ASV_143	d__Fungi;p__Ascomycota;c__Dothideomycetes;o__Mycosphaerellales;f__Mycosphaerellaceae;g__Xenoramularia;s__Xenoramularia_neerlandica	0.900518
ASV_144	d__Fungi;p__Ascomycota;c__Eurotiomycetes;o__Chaetothyriales;f__Strelitzianaceae;g__Strelitziana;s__Strelitziana_sarbhoyi	0.874029
ASV_145	d__Fungi;p__Ascomycota;c__Eurotiomycetes;o__unclassified_Eurotiomycetes;f__unclassified_Eurotiomycetes;g__unclassified_Eurotiomycetes;s__unclassified_Eurotiomycetes	0.907205
ASV_146	d__Fungi;p__Ascomycota;c__Dothideomycetes;o__Pleosporales;f__Didymosphaeriaceae;g__Neokalmusia;s__Neokalmusia_arundinis	0.999974
ASV_147	d__Fungi;p__Ascomycota;c__Orbiliomycetes;o__unclassified_Orbiliomycetes;f__unclassified_Orbiliomycetes;g__unclassified_Orbiliomycetes;s__unclassified_Orbiliomycetes	0.999546
ASV_148	d__Fungi;p__Ascomycota;c__Dothideomycetes;o__Pleosporales;f__Lophiotremataceae;g__Lophiotrema;s__Lophiotrema_lincangensis	0.985036
ASV_149	d__Fungi;p__unclassified_Fungi;c__unclassified_Fungi;o__unclassified_Fungi;f__unclassified_Fungi;g__unclassified_Fungi;s__unclassified_Fungi	1
ASV_150	d__Fungi;p__Ascomycota;c__unclassified_Ascomycota;o__unclassified_Ascomycota;f__unclassified_Ascomycota;g__unclassified_Ascomycota;s__unclassified_Ascomycota	0.82664
ASV_151	d__Fungi;p__Basidiomycota;c__Tremellomycetes;o__Tremellales;f__Bulleribasidiaceae;g__Vishniacozyma;s__Vishniacozyma_phoenicis	0.984276
ASV_152	d__Fungi;p__Basidiomycota;c__Tremellomycetes;o__Tremellales;f__Cuniculitremaceae;g__Kockovaella;s__unclassified_Kockovaella	0.904482
ASV_153	d__Fungi;p__Ascomycota;c__Sordariomycetes;o__Hypocreales;f__Ophiocordycipitaceae;g__Purpureocillium;s__Purpureocillium_sp	0.717616
ASV_154	d__Fungi;p__unclassified_Fungi;c__unclassified_Fungi;o__unclassified_Fungi;f__unclassified_Fungi;g__unclassified_Fungi;s__unclassified_Fungi	1
ASV_155	d__Fungi;p__Basidiomycota;c__Tremellomycetes;o__Trichosporonales;f__Trichosporonaceae;g__Apiotrichum;s__Apiotrichum_scarabaeorum	0.979902
ASV_156	d__Fungi;p__Ascomycota;c__Eurotiomycetes;o__Chaetothyriales;f__Cyphellophoraceae;g__Cyphellophora;s__Cyphellophora_sp	0.999278
ASV_157	d__Fungi;p__Ascomycota;c__Sordariomycetes;o__Hypocreales;f__Cordycipitaceae;g__Simplicillium;s__unclassified_Simplicillium	1
ASV_158	d__Fungi;p__Ascomycota;c__Lecanoromycetes;o__Lecanorales;f__Ramalinaceae;g__unclassified_Ramalinaceae;s__unclassified_Ramalinaceae	0.999999
ASV_159	d__Fungi;p__Ascomycota;c__Dothideomycetes;o__Capnodiales;f__Neodevriesiaceae;g__Neodevriesia;s__Neodevriesia_fraserae	0.84446
ASV_160	d__Fungi;p__Basidiomycota;c__Agaricomycetes;o__Russulales;f__Peniophoraceae;g__Peniophora;s__Peniophora_bicornis	0.976314
ASV_161	d__Fungi;p__Ascomycota;c__Eurotiomycetes;o__Chaetothyriales;f__unclassified_Chaetothyriales;g__unclassified_Chaetothyriales;s__unclassified_Chaetothyriales	0.905354
ASV_162	d__Fungi;p__unclassified_Fungi;c__unclassified_Fungi;o__unclassified_Fungi;f__unclassified_Fungi;g__unclassified_Fungi;s__unclassified_Fungi	1
ASV_163	d__Fungi;p__Ascomycota;c__Leotiomycetes;o__Helotiales;f__unclassified_Helotiales;g__unclassified_Helotiales;s__unclassified_Helotiales	0.99771
ASV_164	d__Fungi;p__Ascomycota;c__Dothideomycetes;o__Pleosporales;f__Tetraplosphaeriaceae;g__Tetraploa;s__Tetraploa_sp	0.997352
ASV_165	d__Fungi;p__Ascomycota;c__Eurotiomycetes;o__Chaetothyriales;f__Strelitzianaceae;g__Strelitziana;s__Strelitziana_eucalypti	0.998764
ASV_166	d__Fungi;p__Ascomycota;c__Eurotiomycetes;o__Chaetothyriales;f__Cyphellophoraceae;g__Cyphellophora;s__Cyphellophora_sp	0.998133
ASV_167	d__Fungi;p__Ascomycota;c__Eurotiomycetes;o__Chaetothyriales;f__Cyphellophoraceae;g__Cyphellophora;s__Cyphellophora_livistonae	0.999766
ASV_168	d__Fungi;p__Ascomycota;c__Dothideomycetes;o__Mycosphaerellales;f__unclassified_Mycosphaerellales;g__unclassified_Mycosphaerellales;s__unclassified_Mycosphaerellales	0.985689
ASV_169	d__Fungi;p__Ascomycota;c__Sordariomycetes;o__Xylariales;f__Apiosporaceae;g__Arthrinium;s__Arthrinium_mori	0.997023
ASV_170	d__Fungi;p__Ascomycota;c__Eurotiomycetes;o__Chaetothyriales;f__unclassified_Chaetothyriales;g__unclassified_Chaetothyriales;s__unclassified_Chaetothyriales	0.82517
ASV_171	d__Fungi;p__Ascomycota;c__Sordariomycetes;o__Hypocreales;f__Cordycipitaceae;g__Akanthomyces;s__Akanthomyces_araneogenus	0.80703
ASV_172	d__Fungi;p__Ascomycota;c__Pezizomycotina_cls_Incertae_sedis;o__Pezizomycotina_ord_Incertae_sedis;f__Pezizomycotina_fam_Incertae_sedis;g__Digitopodium;s__Digitopodium_tectonae	1
ASV_173	d__Fungi;p__Ascomycota;c__unclassified_Ascomycota;o__unclassified_Ascomycota;f__unclassified_Ascomycota;g__unclassified_Ascomycota;s__unclassified_Ascomycota	0.968409
ASV_174	d__Fungi;p__Ascomycota;c__Dothideomycetes;o__Pleosporales;f__Periconiaceae;g__Periconia;s__Periconia_neobrittanica	0.964495
ASV_175	d__Fungi;p__Basidiomycota;c__Tremellomycetes;o__Tremellales;f__Cuniculitremaceae;g__Kockovaella;s__unclassified_Kockovaella	0.9938
ASV_176	d__Fungi;p__Ascomycota;c__Dothideomycetes;o__Capnodiales;f__Neodevriesiaceae;g__Neodevriesia;s__unclassified_Neodevriesia	0.999661
ASV_177	d__Fungi;p__Ascomycota;c__Eurotiomycetes;o__Chaetothyriales;f__Chaetothyriaceae;g__Ceramothyrium;s__Ceramothyrium_fici	1
ASV_178	d__Fungi;p__Ascomycota;c__Eurotiomycetes;o__Chaetothyriales;f__Cyphellophoraceae;g__Cyphellophora;s__Cyphellophora_sp	0.874963
ASV_179	d__Fungi;p__Ascomycota;c__Sordariomycetes;o__unclassified_Sordariomycetes;f__unclassified_Sordariomycetes;g__unclassified_Sordariomycetes;s__unclassified_Sordariomycetes	0.816776
ASV_180	d__Fungi;p__Ascomycota;c__Leotiomycetes;o__Helotiales;f__unclassified_Helotiales;g__unclassified_Helotiales;s__unclassified_Helotiales	0.931849
ASV_181	d__Fungi;p__Ascomycota;c__Eurotiomycetes;o__Chaetothyriales;f__unclassified_Chaetothyriales;g__unclassified_Chaetothyriales;s__unclassified_Chaetothyriales	0.816998
ASV_182	d__Fungi;p__Ascomycota;c__Dothideomycetes;o__Pleosporales;f__Phaeosphaeriaceae;g__Phaeosphaeria;s__unclassified_Phaeosphaeria	0.867399
ASV_183	d__Fungi;p__Ascomycota;c__Dothideomycetes;o__Capnodiales;f__Xenodevriesiaceae;g__Xenodevriesia;s__Xenodevriesia_strelitziicola	0.99063
ASV_184	d__Fungi;p__Ascomycota;c__Sordariomycetes;o__Hypocreales;f__unclassified_Hypocreales;g__unclassified_Hypocreales;s__unclassified_Hypocreales	0.994906
ASV_185	d__Fungi;p__Ascomycota;c__Dothideomycetes;o__Venturiales;f__Sympoventuriaceae;g__Scolecobasidium;s__Scolecobasidium_cordanae	1
ASV_186	d__Fungi;p__Ascomycota;c__Sordariomycetes;o__Hypocreales;f__Stachybotryaceae;g__unclassified_Stachybotryaceae;s__unclassified_Stachybotryaceae	0.929402
ASV_187	d__Fungi;p__Ascomycota;c__Sordariomycetes;o__Hypocreales;f__Nectriaceae;g__Fusarium;s__unclassified_Fusarium	0.901539
ASV_188	d__Fungi;p__Ascomycota;c__Eurotiomycetes;o__Chaetothyriales;f__Strelitzianaceae;g__Strelitziana;s__unclassified_Strelitziana	0.999111
ASV_189	d__Fungi;p__Ascomycota;c__Eurotiomycetes;o__Chaetothyriales;f__Cyphellophoraceae;g__Cyphellophora;s__Cyphellophora_sp	0.98997
ASV_190	d__Fungi;p__Ascomycota;c__Dothideomycetes;o__Pleosporales;f__Phaeosphaeriaceae;g__Setophoma;s__Setophoma_vernoniae	0.947568
ASV_191	d__Fungi;p__Ascomycota;c__Dothideomycetes;o__Capnodiales;f__Neodevriesiaceae;g__Neodevriesia;s__unclassified_Neodevriesia	0.997335
ASV_192	d__Fungi;p__Ascomycota;c__Eurotiomycetes;o__Eurotiales;f__Aspergillaceae;g__Penicillium;s__Penicillium_sclerotiorum	0.757384
ASV_193	d__Fungi;p__Ascomycota;c__Sordariomycetes;o__Hypocreales;f__Hypocreales_fam_Incertae_sedis;g__Sarocladium;s__Sarocladium_terricola	0.949141
ASV_194	d__Fungi;p__Basidiomycota;c__Tremellomycetes;o__Tremellales;f__Rhynchogastremataceae;g__Papiliotrema;s__Papiliotrema_flavescens	0.952983
ASV_195	d__Fungi;p__Ascomycota;c__Dothideomycetes;o__Capnodiales;f__Cladosporiaceae;g__Cladosporium;s__Cladosporium_sp	0.914445
ASV_196	d__Fungi;p__Ascomycota;c__Dothideomycetes;o__Mycosphaerellales;f__unclassified_Mycosphaerellales;g__unclassified_Mycosphaerellales;s__unclassified_Mycosphaerellales	0.920393
ASV_197	d__Fungi;p__Ascomycota;c__Dothideomycetes;o__Mycosphaerellales;f__unclassified_Mycosphaerellales;g__unclassified_Mycosphaerellales;s__unclassified_Mycosphaerellales	0.862147
ASV_198	d__Fungi;p__unclassified_Fungi;c__unclassified_Fungi;o__unclassified_Fungi;f__unclassified_Fungi;g__unclassified_Fungi;s__unclassified_Fungi	1
ASV_199	d__Fungi;p__Ascomycota;c__Sordariomycetes;o__Hypocreales;f__Nectriaceae;g__Fusarium;s__unclassified_Fusarium	0.935614
ASV_200	d__Fungi;p__Ascomycota;c__Dothideomycetes;o__Capnodiales;f__Neodevriesiaceae;g__Neodevriesia;s__unclassified_Neodevriesia	0.998766
ASV_201	d__Fungi;p__unclassified_Fungi;c__unclassified_Fungi;o__unclassified_Fungi;f__unclassified_Fungi;g__unclassified_Fungi;s__unclassified_Fungi	1
ASV_203	d__Fungi;p__Ascomycota;c__Dothideomycetes;o__Mycosphaerellales;f__Mycosphaerellaceae;g__Pseudocercospora;s__Pseudocercospora_xanthocercidis	0.932796
ASV_204	d__Fungi;p__Ascomycota;c__Dothideomycetes;o__Muyocopronales;f__Muyocopronaceae;g__Muyocopron;s__Muyocopron_laterale	0.984766
ASV_205	d__Fungi;p__Ascomycota;c__Sordariomycetes;o__Hypocreales;f__Nectriaceae;g__Fusarium;s__Fusarium_equiseti	0.954853
ASV_206	d__Fungi;p__Ascomycota;c__Eurotiomycetes;o__Chaetothyriales;f__Cyphellophoraceae;g__Cyphellophora;s__Cyphellophora_sp	0.818765
ASV_207	d__Fungi;p__Ascomycota;c__Eurotiomycetes;o__Chaetothyriales;f__Strelitzianaceae;g__Strelitziana;s__Strelitziana_australiensis	0.7354
ASV_208	d__Fungi;p__Basidiomycota;c__Tremellomycetes;o__Tremellales;f__Cuniculitremaceae;g__Kockovaella;s__unclassified_Kockovaella	0.953764
ASV_209	d__Fungi;p__Ascomycota;c__Dothideomycetes;o__Venturiales;f__Sympoventuriaceae;g__Sympoventuriaceae_gen_Incertae_sedis;s__Sympoventuriaceae_sp	0.796338
ASV_210	d__Fungi;p__unclassified_Fungi;c__unclassified_Fungi;o__unclassified_Fungi;f__unclassified_Fungi;g__unclassified_Fungi;s__unclassified_Fungi	1
ASV_211	d__Fungi;p__Ascomycota;c__Eurotiomycetes;o__Eurotiales;f__Aspergillaceae;g__Penicillium;s__Penicillium_herquei	0.99512
ASV_212	d__Fungi;p__Ascomycota;c__Sordariomycetes;o__Hypocreales;f__Hypocreales_fam_Incertae_sedis;g__Acremonium;s__Acremonium_fusidioides	0.994511
ASV_213	d__Fungi;p__Basidiomycota;c__Cystobasidiomycetes;o__Erythrobasidiales;f__Erythrobasidiaceae;g__Erythrobasidium;s__Erythrobasidium_sp	0.959781
ASV_214	d__Fungi;p__Ascomycota;c__Dothideomycetes;o__Mycosphaerellales;f__unclassified_Mycosphaerellales;g__unclassified_Mycosphaerellales;s__unclassified_Mycosphaerellales	0.767549
ASV_215	d__Fungi;p__Basidiomycota;c__Agaricomycetes;o__Agaricales;f__Agaricaceae;g__Coprinus;s__unclassified_Coprinus	0.863222
ASV_216	d__Fungi;p__Ascomycota;c__Dothideomycetes;o__Mycosphaerellales;f__Mycosphaerellaceae;g__unclassified_Mycosphaerellaceae;s__unclassified_Mycosphaerellaceae	0.772743
ASV_217	d__Fungi;p__Ascomycota;c__Eurotiomycetes;o__Chaetothyriales;f__Cyphellophoraceae;g__Cyphellophora;s__Cyphellophora_sp	0.985532
ASV_218	d__Fungi;p__Ascomycota;c__Dothideomycetes;o__Venturiales;f__Sympoventuriaceae;g__Scolecobasidium;s__Scolecobasidium_sexuale	0.930116
ASV_219	d__Fungi;p__Basidiomycota;c__Tremellomycetes;o__Tremellales;f__Rhynchogastremataceae;g__Papiliotrema;s__Papiliotrema_leoncinii	0.822608
ASV_220	d__Fungi;p__Ascomycota;c__Eurotiomycetes;o__Chaetothyriales;f__Strelitzianaceae;g__Strelitziana;s__unclassified_Strelitziana	0.999992
ASV_221	d__Fungi;p__Ascomycota;c__Dothideomycetes;o__Mycosphaerellales;f__unclassified_Mycosphaerellales;g__unclassified_Mycosphaerellales;s__unclassified_Mycosphaerellales	0.774243
ASV_222	d__Fungi;p__Ascomycota;c__Dothideomycetes;o__Pleosporales;f__Didymosphaeriaceae;g__Pseudopithomyces;s__Pseudopithomyces_rosae	0.987259
ASV_223	d__Fungi;p__Ascomycota;c__Sordariomycetes;o__Hypocreales;f__unclassified_Hypocreales;g__unclassified_Hypocreales;s__unclassified_Hypocreales	0.892038
ASV_224	d__Fungi;p__Basidiomycota;c__Tremellomycetes;o__Tremellales;f__Bulleribasidiaceae;g__Vishniacozyma;s__unclassified_Vishniacozyma	0.999417
ASV_225	d__Fungi;p__Ascomycota;c__Lecanoromycetes;o__Ostropales;f__Stictidaceae;g__Fitzroyomyces;s__Fitzroyomyces_cyperacearum	1
ASV_226	d__Fungi;p__Basidiomycota;c__Agaricomycetes;o__Polyporales;f__unclassified_Polyporales;g__unclassified_Polyporales;s__unclassified_Polyporales	0.710101
ASV_227	d__Fungi;p__Ascomycota;c__Dothideomycetes;o__Pleosporales;f__Tetraplosphaeriaceae;g__unclassified_Tetraplosphaeriaceae;s__unclassified_Tetraplosphaeriaceae	0.995994
ASV_228	d__Fungi;p__unclassified_Fungi;c__unclassified_Fungi;o__unclassified_Fungi;f__unclassified_Fungi;g__unclassified_Fungi;s__unclassified_Fungi	1
ASV_229	d__Fungi;p__Ascomycota;c__Sordariomycetes;o__Hypocreales;f__Cordycipitaceae;g__unclassified_Cordycipitaceae;s__unclassified_Cordycipitaceae	0.987995
ASV_230	d__Fungi;p__Ascomycota;c__Dothideomycetes;o__Venturiales;f__Sympoventuriaceae;g__Sympoventuriaceae_gen_Incertae_sedis;s__Sympoventuriaceae_sp	0.922603
ASV_231	d__Fungi;p__unclassified_Fungi;c__unclassified_Fungi;o__unclassified_Fungi;f__unclassified_Fungi;g__unclassified_Fungi;s__unclassified_Fungi	1
ASV_232	d__Fungi;p__Basidiomycota;c__Tremellomycetes;o__Holtermanniales;f__Holtermanniaceae;g__Holtermannia;s__unclassified_Holtermannia	0.732139
ASV_233	d__Fungi;p__Ascomycota;c__Dothideomycetes;o__Mycosphaerellales;f__unclassified_Mycosphaerellales;g__unclassified_Mycosphaerellales;s__unclassified_Mycosphaerellales	0.879928
ASV_234	d__Fungi;p__Ascomycota;c__Dothideomycetes;o__Pleosporales;f__Didymosphaeriaceae;g__Pseudopithomyces;s__Pseudopithomyces_rosae	0.986661
ASV_235	d__Fungi;p__Fungi_phy_Incertae_sedis;c__Fungi_cls_Incertae_sedis;o__Fungi_ord_Incertae_sedis;f__Fungi_fam_Incertae_sedis;g__Fungi_gen_Incertae_sedis;s__Fungi_sp	0.724756
ASV_236	d__Fungi;p__Ascomycota;c__Dothideomycetes;o__Capnodiales;f__Xenodevriesiaceae;g__Xenodevriesia;s__Xenodevriesia_strelitziicola	0.99171
ASV_237	d__Fungi;p__Basidiomycota;c__Tremellomycetes;o__Tremellales;f__Rhynchogastremataceae;g__Papiliotrema;s__unclassified_Papiliotrema	0.854409
ASV_238	d__Fungi;p__Ascomycota;c__Eurotiomycetes;o__Chaetothyriales;f__Herpotrichiellaceae;g__Cladophialophora;s__Cladophialophora_eucalypti	1
ASV_239	d__Fungi;p__Basidiomycota;c__Tremellomycetes;o__Tremellales;f__Cuniculitremaceae;g__Kockovaella;s__unclassified_Kockovaella	0.994787
ASV_240	d__Fungi;p__Basidiomycota;c__Agaricomycetes;o__Agaricales;f__Psathyrellaceae;g__Coprinopsis;s__Coprinopsis_afrocinerea	0.97253
ASV_241	d__Fungi;p__unclassified_Fungi;c__unclassified_Fungi;o__unclassified_Fungi;f__unclassified_Fungi;g__unclassified_Fungi;s__unclassified_Fungi	1
ASV_242	d__Fungi;p__Ascomycota;c__unclassified_Ascomycota;o__unclassified_Ascomycota;f__unclassified_Ascomycota;g__unclassified_Ascomycota;s__unclassified_Ascomycota	0.727207
ASV_243	d__Fungi;p__unclassified_Fungi;c__unclassified_Fungi;o__unclassified_Fungi;f__unclassified_Fungi;g__unclassified_Fungi;s__unclassified_Fungi	1
ASV_244	d__Fungi;p__Ascomycota;c__Sordariomycetes;o__Hypocreales;f__Hypocreaceae;g__Trichoderma;s__Trichoderma_piluliferum	0.999342
ASV_245	d__Fungi;p__Ascomycota;c__Pezizomycotina_cls_Incertae_sedis;o__Pezizomycotina_ord_Incertae_sedis;f__Pezizomycotina_fam_Incertae_sedis;g__Digitopodium;s__Digitopodium_tectonae	1
ASV_246	d__Fungi;p__Ascomycota;c__Sordariomycetes;o__Hypocreales;f__Hypocreales_fam_Incertae_sedis;g__Acremonium;s__unclassified_Acremonium	0.803584
ASV_247	d__Fungi;p__Ascomycota;c__Dothideomycetes;o__Mycosphaerellales;f__Mycosphaerellaceae;g__Zasmidium;s__Zasmidium_fructigenum	0.709719
ASV_248	d__Fungi;p__Ascomycota;c__unclassified_Ascomycota;o__unclassified_Ascomycota;f__unclassified_Ascomycota;g__unclassified_Ascomycota;s__unclassified_Ascomycota	0.815968
ASV_249	d__Fungi;p__Ascomycota;c__Dothideomycetes;o__Mycosphaerellales;f__Mycosphaerellaceae;g__Zasmidium;s__unclassified_Zasmidium	0.708039
ASV_250	d__Fungi;p__Ascomycota;c__Eurotiomycetes;o__Chaetothyriales;f__Cyphellophoraceae;g__Cyphellophora;s__Cyphellophora_sp	0.995561
ASV_251	d__Fungi;p__Ascomycota;c__Sordariomycetes;o__Hypocreales;f__Hypocreaceae;g__Trichoderma;s__Trichoderma_aerugineum	0.908644
ASV_252	d__Fungi;p__Ascomycota;c__Eurotiomycetes;o__Chaetothyriales;f__Cyphellophoraceae;g__Cyphellophora;s__Cyphellophora_sp	0.992474
ASV_253	d__Fungi;p__Basidiomycota;c__Tremellomycetes;o__Tremellales;f__Cuniculitremaceae;g__Kockovaella;s__unclassified_Kockovaella	0.994746
ASV_254	d__Fungi;p__Ascomycota;c__Eurotiomycetes;o__Chaetothyriales;f__unclassified_Chaetothyriales;g__unclassified_Chaetothyriales;s__unclassified_Chaetothyriales	0.936468
ASV_255	d__Fungi;p__Ascomycota;c__Dothideomycetes;o__Mycosphaerellales;f__Teratosphaeriaceae;g__unclassified_Teratosphaeriaceae;s__unclassified_Teratosphaeriaceae	0.941829
ASV_256	d__Fungi;p__Ascomycota;c__Eurotiomycetes;o__Chaetothyriales;f__unclassified_Chaetothyriales;g__unclassified_Chaetothyriales;s__unclassified_Chaetothyriales	0.762201
ASV_257	d__Fungi;p__Ascomycota;c__Dothideomycetes;o__unclassified_Dothideomycetes;f__unclassified_Dothideomycetes;g__unclassified_Dothideomycetes;s__unclassified_Dothideomycetes	0.997447
ASV_258	d__Fungi;p__Ascomycota;c__Dothideomycetes;o__unclassified_Dothideomycetes;f__unclassified_Dothideomycetes;g__unclassified_Dothideomycetes;s__unclassified_Dothideomycetes	0.995713
ASV_259	d__Fungi;p__Ascomycota;c__Dothideomycetes;o__Mycosphaerellales;f__Mycosphaerellaceae;g__Zasmidium;s__Zasmidium_fructigenum	0.92052
ASV_260	d__Fungi;p__Ascomycota;c__Dothideomycetes;o__Pleosporales;f__Periconiaceae;g__Periconia;s__Periconia_celtidis	0.941837
ASV_261	d__Fungi;p__unclassified_Fungi;c__unclassified_Fungi;o__unclassified_Fungi;f__unclassified_Fungi;g__unclassified_Fungi;s__unclassified_Fungi	1
ASV_262	d__Fungi;p__Ascomycota;c__Sordariomycetes;o__Glomerellales;f__Plectosphaerellaceae;g__Longitudinalis;s__Longitudinalis_nabanheensis	0.910961
ASV_263	d__Fungi;p__Ascomycota;c__Sordariomycetes;o__Hypocreales;f__Stachybotryaceae;g__Alfaria;s__Alfaria_terrestris	0.886292
ASV_264	d__Fungi;p__Ascomycota;c__Dothideomycetes;o__Capnodiales;f__Cladosporiaceae;g__Cladosporium;s__unclassified_Cladosporium	0.99957
ASV_265	d__Fungi;p__Basidiomycota;c__unclassified_Basidiomycota;o__unclassified_Basidiomycota;f__unclassified_Basidiomycota;g__unclassified_Basidiomycota;s__unclassified_Basidiomycota	0.880063
ASV_266	d__Fungi;p__Ascomycota;c__unclassified_Ascomycota;o__unclassified_Ascomycota;f__unclassified_Ascomycota;g__unclassified_Ascomycota;s__unclassified_Ascomycota	0.818395
ASV_267	d__Fungi;p__Ascomycota;c__Eurotiomycetes;o__Eurotiales;f__Aspergillaceae;g__Aspergillus;s__unclassified_Aspergillus	0.999784
ASV_268	d__Fungi;p__Ascomycota;c__Sordariomycetes;o__Hypocreales;f__Bionectriaceae;g__Caespitomonium;s__Caespitomonium_euphorbiae	0.999996
ASV_269	d__Fungi;p__Ascomycota;c__Sordariomycetes;o__Xylariales;f__Xylariaceae;g__Xylaria;s__Xylaria_sp	0.82953
ASV_270	d__Fungi;p__Ascomycota;c__Dothideomycetes;o__Mycosphaerellales;f__Mycosphaerellaceae;g__Neoceratosperma;s__Neoceratosperma_yunnanense	0.999923
ASV_271	d__Fungi;p__Ascomycota;c__Eurotiomycetes;o__Chaetothyriales;f__Cyphellophoraceae;g__Cyphellophora;s__Cyphellophora_sp	0.898422
ASV_272	d__Fungi;p__Ascomycota;c__Eurotiomycetes;o__Chaetothyriales;f__Cyphellophoraceae;g__Cyphellophora;s__Cyphellophora_sp	0.99641
ASV_273	d__Fungi;p__Ascomycota;c__Sordariomycetes;o__Hypocreales;f__Hypocreales_fam_Incertae_sedis;g__Sarocladium;s__unclassified_Sarocladium	0.999999
ASV_274	d__Fungi;p__Ascomycota;c__Dothideomycetes;o__Mycosphaerellales;f__unclassified_Mycosphaerellales;g__unclassified_Mycosphaerellales;s__unclassified_Mycosphaerellales	0.835337
ASV_275	d__Fungi;p__Ascomycota;c__unclassified_Ascomycota;o__unclassified_Ascomycota;f__unclassified_Ascomycota;g__unclassified_Ascomycota;s__unclassified_Ascomycota	0.911527
ASV_276	d__Fungi;p__Basidiomycota;c__Microbotryomycetes;o__Sporidiobolales;f__Sporidiobolaceae;g__Rhodotorula;s__Rhodotorula_paludigena	0.983423
ASV_277	d__Fungi;p__Basidiomycota;c__Tremellomycetes;o__Tremellales;f__Bulleribasidiaceae;g__Vishniacozyma;s__Vishniacozyma_phoenicis	0.993022
ASV_278	d__Fungi;p__Ascomycota;c__Sordariomycetes;o__Xylariales;f__Diatrypaceae;g__Peroneutypa;s__Peroneutypa_scoparia	0.998296
ASV_279	d__Fungi;p__Ascomycota;c__Eurotiomycetes;o__Chaetothyriales;f__unclassified_Chaetothyriales;g__unclassified_Chaetothyriales;s__unclassified_Chaetothyriales	0.939964
ASV_280	d__Fungi;p__Ascomycota;c__Dothideomycetes;o__Mycosphaerellales;f__unclassified_Mycosphaerellales;g__unclassified_Mycosphaerellales;s__unclassified_Mycosphaerellales	0.818598
ASV_281	d__Fungi;p__Basidiomycota;c__Tremellomycetes;o__Tremellales;f__Bulleribasidiaceae;g__Vishniacozyma;s__unclassified_Vishniacozyma	0.980509
ASV_282	d__Fungi;p__Ascomycota;c__Sordariomycetes;o__Glomerellales;f__Glomerellaceae;g__Colletotrichum;s__Colletotrichum_plurivorum	1
ASV_283	d__Fungi;p__Ascomycota;c__Eurotiomycetes;o__Chaetothyriales;f__Strelitzianaceae;g__Strelitziana;s__Strelitziana_sarbhoyi	0.821006
ASV_284	d__Fungi;p__Basidiomycota;c__Tremellomycetes;o__Tremellales;f__Cuniculitremaceae;g__Kockovaella;s__unclassified_Kockovaella	0.998342
ASV_285	d__Fungi;p__Ascomycota;c__Dothideomycetes;o__Pleosporales;f__Dictyosporiaceae;g__Pseudocoleophoma;s__unclassified_Pseudocoleophoma	0.999791
ASV_286	d__Fungi;p__Basidiomycota;c__unclassified_Basidiomycota;o__unclassified_Basidiomycota;f__unclassified_Basidiomycota;g__unclassified_Basidiomycota;s__unclassified_Basidiomycota	0.748186
ASV_287	d__Fungi;p__Ascomycota;c__Eurotiomycetes;o__Chaetothyriales;f__unclassified_Chaetothyriales;g__unclassified_Chaetothyriales;s__unclassified_Chaetothyriales	0.708312
ASV_288	d__Fungi;p__Ascomycota;c__unclassified_Ascomycota;o__unclassified_Ascomycota;f__unclassified_Ascomycota;g__unclassified_Ascomycota;s__unclassified_Ascomycota	0.809347
ASV_289	d__Fungi;p__Ascomycota;c__Eurotiomycetes;o__Chaetothyriales;f__Cyphellophoraceae;g__Cyphellophora;s__Cyphellophora_sp	0.998177
ASV_290	d__Fungi;p__Ascomycota;c__Dothideomycetes;o__Pleosporales;f__Phaeosphaeriaceae;g__Phaeosphaeria;s__unclassified_Phaeosphaeria	0.947845
ASV_291	d__Fungi;p__Ascomycota;c__Eurotiomycetes;o__Chaetothyriales;f__Trichomeriaceae;g__Trichomerium;s__Trichomerium_sp	0.998141
ASV_292	d__Fungi;p__Ascomycota;c__Dothideomycetes;o__Pleosporales;f__Lophiostomataceae;g__Lophiostoma;s__Lophiostoma_obtusisporum	0.999317
ASV_293	d__Fungi;p__unclassified_Fungi;c__unclassified_Fungi;o__unclassified_Fungi;f__unclassified_Fungi;g__unclassified_Fungi;s__unclassified_Fungi	1
ASV_294	d__Fungi;p__Ascomycota;c__Leotiomycetes;o__unclassified_Leotiomycetes;f__unclassified_Leotiomycetes;g__unclassified_Leotiomycetes;s__unclassified_Leotiomycetes	0.73569
ASV_295	d__Fungi;p__Ascomycota;c__Eurotiomycetes;o__Chaetothyriales;f__Cyphellophoraceae;g__Cyphellophora;s__Cyphellophora_livistonae	0.995897
ASV_296	d__Fungi;p__Ascomycota;c__Sordariomycetes;o__Trichosphaeriales;f__Trichosphaeriaceae;g__Nigrospora;s__Nigrospora_zimmermanii	0.878738
ASV_297	d__Fungi;p__Basidiomycota;c__Tremellomycetes;o__Tremellales;f__Bulleribasidiaceae;g__Hannaella;s__Hannaella_luteola	0.829969
ASV_298	d__Fungi;p__Ascomycota;c__unclassified_Ascomycota;o__unclassified_Ascomycota;f__unclassified_Ascomycota;g__unclassified_Ascomycota;s__unclassified_Ascomycota	0.760022
ASV_299	d__Fungi;p__Basidiomycota;c__Tremellomycetes;o__Tremellales;f__Rhynchogastremataceae;g__Papiliotrema;s__Papiliotrema_flavescens	0.960952
ASV_300	d__Fungi;p__Ascomycota;c__Sordariomycetes;o__Hypocreales;f__unclassified_Hypocreales;g__unclassified_Hypocreales;s__unclassified_Hypocreales	0.99799
ASV_301	d__Fungi;p__Ascomycota;c__Eurotiomycetes;o__Chaetothyriales;f__Cyphellophoraceae;g__Cyphellophora;s__Cyphellophora_sp	0.949412
ASV_302	d__Fungi;p__Ascomycota;c__Leotiomycetes;o__Helotiales;f__Rutstroemiaceae;g__Lambertella;s__Lambertella_himalayensis	1
ASV_303	d__Fungi;p__Ascomycota;c__Dothideomycetes;o__Pleosporales;f__Roussoellaceae;g__Neoroussoella;s__Neoroussoella_solani	0.998325
ASV_304	d__Fungi;p__Ascomycota;c__Dothideomycetes;o__Mycosphaerellales;f__unclassified_Mycosphaerellales;g__unclassified_Mycosphaerellales;s__unclassified_Mycosphaerellales	0.953794
ASV_305	d__Fungi;p__Ascomycota;c__Sordariomycetes;o__Hypocreales;f__unclassified_Hypocreales;g__unclassified_Hypocreales;s__unclassified_Hypocreales	0.966388
ASV_306	d__Fungi;p__unclassified_Fungi;c__unclassified_Fungi;o__unclassified_Fungi;f__unclassified_Fungi;g__unclassified_Fungi;s__unclassified_Fungi	1
ASV_307	d__Fungi;p__Ascomycota;c__Eurotiomycetes;o__Eurotiales;f__Thermoascaceae;g__Byssochlamys;s__Byssochlamys_spectabilis	0.836054
ASV_308	d__Fungi;p__unclassified_Fungi;c__unclassified_Fungi;o__unclassified_Fungi;f__unclassified_Fungi;g__unclassified_Fungi;s__unclassified_Fungi	1
ASV_309	d__Fungi;p__Ascomycota;c__Saccharomycetes;o__Saccharomycetales;f__Debaryomycetaceae;g__Meyerozyma;s__Meyerozyma_guilliermondii	0.994382
ASV_310	d__Fungi;p__Ascomycota;c__Sordariomycetes;o__Xylariales;f__Xylariaceae;g__unclassified_Xylariaceae;s__unclassified_Xylariaceae	1
ASV_311	d__Fungi;p__unclassified_Fungi;c__unclassified_Fungi;o__unclassified_Fungi;f__unclassified_Fungi;g__unclassified_Fungi;s__unclassified_Fungi	1
ASV_312	d__Fungi;p__Basidiomycota;c__Tremellomycetes;o__Tremellales;f__Bulleribasidiaceae;g__Hannaella;s__Hannaella_sinensis	0.99983
ASV_313	d__Fungi;p__Ascomycota;c__Dothideomycetes;o__Pleosporales;f__Phaeosphaeriaceae;g__Setophoma;s__Setophoma_vernoniae	0.785391
ASV_314	d__Fungi;p__Ascomycota;c__Dothideomycetes;o__Venturiales;f__Sympoventuriaceae;g__Scolecobasidium;s__Scolecobasidium_cordanae	1
ASV_315	d__Fungi;p__Ascomycota;c__Sordariomycetes;o__Hypocreales;f__unclassified_Hypocreales;g__unclassified_Hypocreales;s__unclassified_Hypocreales	0.983146
ASV_316	d__Fungi;p__Ascomycota;c__Dothideomycetes;o__Mycosphaerellales;f__unclassified_Mycosphaerellales;g__unclassified_Mycosphaerellales;s__unclassified_Mycosphaerellales	0.765017
ASV_317	d__Fungi;p__Ascomycota;c__Dothideomycetes;o__Mycosphaerellales;f__Mycosphaerellaceae;g__Acrodontium;s__Acrodontium_neolitseae	0.988882
ASV_318	d__Fungi;p__Ascomycota;c__Eurotiomycetes;o__Chaetothyriales;f__unclassified_Chaetothyriales;g__unclassified_Chaetothyriales;s__unclassified_Chaetothyriales	0.894553
ASV_319	d__Fungi;p__Basidiomycota;c__Tremellomycetes;o__Tremellales;f__Cuniculitremaceae;g__Kockovaella;s__unclassified_Kockovaella	0.979841
ASV_320	d__Fungi;p__Ascomycota;c__Sordariomycetes;o__Coniochaetales;f__Coniochaetaceae;g__unclassified_Coniochaetaceae;s__unclassified_Coniochaetaceae	0.951237
ASV_321	d__Fungi;p__Ascomycota;c__Dothideomycetes;o__Capnodiales;f__Neodevriesiaceae;g__Neodevriesia;s__unclassified_Neodevriesia	0.999415
ASV_322	d__Fungi;p__Ascomycota;c__Dothideomycetes;o__Pleosporales;f__Thyridariaceae;g__Pararoussoella;s__Pararoussoella_juglandicola	0.958527
ASV_323	d__Fungi;p__Ascomycota;c__Sordariomycetes;o__Xylariales;f__Xylariaceae;g__Xylocoremium;s__Xylocoremium_sp	0.996048
ASV_324	d__Fungi;p__Ascomycota;c__Dothideomycetes;o__Pleosporales;f__unclassified_Pleosporales;g__unclassified_Pleosporales;s__unclassified_Pleosporales	0.993172
ASV_325	d__Fungi;p__unclassified_Fungi;c__unclassified_Fungi;o__unclassified_Fungi;f__unclassified_Fungi;g__unclassified_Fungi;s__unclassified_Fungi	1
ASV_326	d__Fungi;p__Ascomycota;c__Lecanoromycetes;o__Lecanorales;f__Ramalinaceae;g__unclassified_Ramalinaceae;s__unclassified_Ramalinaceae	0.770188
ASV_327	d__Fungi;p__Ascomycota;c__Eurotiomycetes;o__Chaetothyriales;f__Strelitzianaceae;g__Strelitziana;s__unclassified_Strelitziana	0.999517
ASV_328	d__Fungi;p__Ascomycota;c__Dothideomycetes;o__unclassified_Dothideomycetes;f__unclassified_Dothideomycetes;g__unclassified_Dothideomycetes;s__unclassified_Dothideomycetes	0.991626
ASV_329	d__Fungi;p__Ascomycota;c__Dothideomycetes;o__unclassified_Dothideomycetes;f__unclassified_Dothideomycetes;g__unclassified_Dothideomycetes;s__unclassified_Dothideomycetes	0.994288
ASV_330	d__Fungi;p__Ascomycota;c__unclassified_Ascomycota;o__unclassified_Ascomycota;f__unclassified_Ascomycota;g__unclassified_Ascomycota;s__unclassified_Ascomycota	0.871398
ASV_331	d__Fungi;p__unclassified_Fungi;c__unclassified_Fungi;o__unclassified_Fungi;f__unclassified_Fungi;g__unclassified_Fungi;s__unclassified_Fungi	1
ASV_332	d__Fungi;p__Ascomycota;c__Sordariomycetes;o__Hypocreales;f__Tilachlidiaceae;g__Tilachlidium;s__Tilachlidium_brachiatum	0.977204
ASV_333	d__Fungi;p__Ascomycota;c__Sordariomycetes;o__Hypocreales;f__Stachybotryaceae;g__Alfaria;s__unclassified_Alfaria	0.999998
ASV_334	d__Fungi;p__unclassified_Fungi;c__unclassified_Fungi;o__unclassified_Fungi;f__unclassified_Fungi;g__unclassified_Fungi;s__unclassified_Fungi	1
ASV_335	d__Fungi;p__Ascomycota;c__Sordariomycetes;o__Magnaporthales;f__Magnaporthaceae;g__Arxiella;s__Arxiella_terrestris	0.999999
ASV_336	d__Fungi;p__Ascomycota;c__Dothideomycetes;o__Pleosporales;f__Didymosphaeriaceae;g__Pseudopithomyces;s__Pseudopithomyces_rosae	0.984574
ASV_337	d__Fungi;p__Ascomycota;c__Dothideomycetes;o__Pleosporales;f__Acrocalymmaceae;g__Acrocalymma;s__Acrocalymma_medicaginis	0.998515
ASV_338	d__Fungi;p__Ascomycota;c__Dothideomycetes;o__Pleosporales;f__Didymosphaeriaceae;g__Bimuria;s__Bimuria_novae-zelandiae	0.999778
ASV_339	d__Fungi;p__Ascomycota;c__Dothideomycetes;o__Mycosphaerellales;f__Mycosphaerellaceae;g__Teratoramularia;s__Teratoramularia_infinita	0.762671
ASV_340	d__Fungi;p__Ascomycota;c__Eurotiomycetes;o__Chaetothyriales;f__Cyphellophoraceae;g__Cyphellophora;s__Cyphellophora_sp	0.998157
ASV_341	d__Fungi;p__Ascomycota;c__Sordariomycetes;o__Glomerellales;f__Glomerellaceae;g__Colletotrichum;s__Colletotrichum_gloeosporioides	0.889547
ASV_342	d__Fungi;p__Ascomycota;c__Dothideomycetes;o__Mycosphaerellales;f__Mycosphaerellaceae;g__Mycosphaerella;s__Mycosphaerella_suttonii	0.999888
ASV_343	d__Fungi;p__Ascomycota;c__Sordariomycetes;o__Trichosphaeriales;f__Trichosphaeriaceae;g__Nigrospora;s__unclassified_Nigrospora	1
ASV_344	d__Fungi;p__Ascomycota;c__Eurotiomycetes;o__Chaetothyriales;f__Cyphellophoraceae;g__Cyphellophora;s__Cyphellophora_sp	0.997757
ASV_345	d__Fungi;p__Ascomycota;c__Dothideomycetes;o__Botryosphaeriales;f__Botryosphaeriaceae;g__Alanphillipsia;s__Alanphillipsia_aloigena	0.740717
ASV_346	d__Fungi;p__unclassified_Fungi;c__unclassified_Fungi;o__unclassified_Fungi;f__unclassified_Fungi;g__unclassified_Fungi;s__unclassified_Fungi	1
ASV_347	d__Fungi;p__Ascomycota;c__Dothideomycetes;o__Pleosporales;f__Phaeosphaeriaceae;g__Leptospora;s__Leptospora_thailandica	0.9995
ASV_348	d__Fungi;p__Ascomycota;c__Lecanoromycetes;o__Lecanorales;f__Pilocarpaceae;g__Fellhanera;s__Fellhanera_bouteillei	1
ASV_349	d__Fungi;p__Ascomycota;c__Dothideomycetes;o__Pleosporales;f__unclassified_Pleosporales;g__unclassified_Pleosporales;s__unclassified_Pleosporales	0.982535
ASV_350	d__Fungi;p__Ascomycota;c__Sordariomycetes;o__Hypocreales;f__Stachybotryaceae;g__Striaticonidium;s__Striaticonidium_synnematum	0.995156
ASV_351	d__Fungi;p__Ascomycota;c__Dothideomycetes;o__Pleosporales;f__Roussoellaceae;g__Roussoella;s__Roussoella_mexicana	0.935025
ASV_352	d__Fungi;p__unclassified_Fungi;c__unclassified_Fungi;o__unclassified_Fungi;f__unclassified_Fungi;g__unclassified_Fungi;s__unclassified_Fungi	1
ASV_353	d__Fungi;p__Ascomycota;c__Dothideomycetes;o__Pleosporales;f__Pleosporaceae;g__Curvularia;s__Curvularia_verruculosa	0.967298
ASV_354	d__Fungi;p__Ascomycota;c__Eurotiomycetes;o__Chaetothyriales;f__Chaetothyriaceae;g__unclassified_Chaetothyriaceae;s__unclassified_Chaetothyriaceae	0.709144
ASV_355	d__Fungi;p__Ascomycota;c__Sordariomycetes;o__Trichosphaeriales;f__Trichosphaeriaceae;g__Nigrospora;s__unclassified_Nigrospora	1
ASV_356	d__Fungi;p__Ascomycota;c__Sordariomycetes;o__Hypocreales;f__Cordycipitaceae;g__unclassified_Cordycipitaceae;s__unclassified_Cordycipitaceae	0.998099
ASV_357	d__Fungi;p__Basidiomycota;c__Tremellomycetes;o__Tremellales;f__Bulleribasidiaceae;g__Hannaella;s__Hannaella_sp	0.904573
ASV_358	d__Fungi;p__Fungi_phy_Incertae_sedis;c__Fungi_cls_Incertae_sedis;o__Fungi_ord_Incertae_sedis;f__Fungi_fam_Incertae_sedis;g__Fungi_gen_Incertae_sedis;s__Fungi_sp	0.705829
ASV_359	d__Fungi;p__Ascomycota;c__Sordariomycetes;o__Hypocreales;f__Ophiocordycipitaceae;g__Ophiocordyceps;s__Ophiocordyceps_khokpasiensis	0.999985
ASV_360	d__Fungi;p__Ascomycota;c__Eurotiomycetes;o__Chaetothyriales;f__Trichomeriaceae;g__Trichomerium;s__Trichomerium_deniquelatum	0.853891
ASV_361	d__Fungi;p__Ascomycota;c__Dothideomycetes;o__Mycosphaerellales;f__unclassified_Mycosphaerellales;g__unclassified_Mycosphaerellales;s__unclassified_Mycosphaerellales	0.832792
ASV_362	d__Fungi;p__Ascomycota;c__Dothideomycetes;o__Pleosporales;f__unclassified_Pleosporales;g__unclassified_Pleosporales;s__unclassified_Pleosporales	0.997693
ASV_363	d__Fungi;p__Basidiomycota;c__Tremellomycetes;o__Tremellales;f__Cuniculitremaceae;g__Kockovaella;s__unclassified_Kockovaella	0.996588
ASV_364	d__Fungi;p__Ascomycota;c__Eurotiomycetes;o__Chaetothyriales;f__Cyphellophoraceae;g__Cyphellophora;s__Cyphellophora_sp	0.985772
ASV_365	d__Fungi;p__Ascomycota;c__Pezizomycetes;o__Pezizales;f__Sarcosomataceae;g__Plectania;s__Plectania_rhytidia	0.978655
ASV_366	d__Fungi;p__Ascomycota;c__Dothideomycetes;o__unclassified_Dothideomycetes;f__unclassified_Dothideomycetes;g__unclassified_Dothideomycetes;s__unclassified_Dothideomycetes	0.968897
ASV_367	d__Fungi;p__Ascomycota;c__Sordariomycetes;o__Xylariales;f__Sporocadaceae;g__unclassified_Sporocadaceae;s__unclassified_Sporocadaceae	0.715701
ASV_368	d__Fungi;p__Ascomycota;c__Dothideomycetes;o__Pleosporales;f__Didymellaceae;g__unclassified_Didymellaceae;s__unclassified_Didymellaceae	0.920517
ASV_369	d__Fungi;p__Ascomycota;c__Dothideomycetes;o__Mycosphaerellales;f__unclassified_Mycosphaerellales;g__unclassified_Mycosphaerellales;s__unclassified_Mycosphaerellales	0.81364
ASV_370	d__Fungi;p__Ascomycota;c__Lecanoromycetes;o__Lecanorales;f__Ramalinaceae;g__Bacidina;s__Bacidina_arnoldiana	0.883399
ASV_371	d__Fungi;p__Ascomycota;c__Dothideomycetes;o__Pleosporales;f__Sporormiaceae;g__Westerdykella;s__Westerdykella_purpurea	0.999985
ASV_372	d__Fungi;p__Basidiomycota;c__Tremellomycetes;o__Tremellales;f__Cuniculitremaceae;g__Kockovaella;s__unclassified_Kockovaella	0.950846
ASV_373	d__Fungi;p__Ascomycota;c__Eurotiomycetes;o__Eurotiales;f__Aspergillaceae;g__Penicillium;s__unclassified_Penicillium	0.996919
ASV_374	d__Fungi;p__unclassified_Fungi;c__unclassified_Fungi;o__unclassified_Fungi;f__unclassified_Fungi;g__unclassified_Fungi;s__unclassified_Fungi	1
ASV_375	d__Fungi;p__Ascomycota;c__Dothideomycetes;o__Pleosporales;f__Phaeosphaeriaceae;g__Phaeosphaeria;s__unclassified_Phaeosphaeria	0.997796
ASV_376	d__Fungi;p__unclassified_Fungi;c__unclassified_Fungi;o__unclassified_Fungi;f__unclassified_Fungi;g__unclassified_Fungi;s__unclassified_Fungi	1
ASV_377	d__Fungi;p__Ascomycota;c__Dothideomycetes;o__Mycosphaerellales;f__unclassified_Mycosphaerellales;g__unclassified_Mycosphaerellales;s__unclassified_Mycosphaerellales	0.875763
ASV_378	d__Fungi;p__Ascomycota;c__Eurotiomycetes;o__Chaetothyriales;f__Trichomeriaceae;g__Trichomerium;s__Trichomerium_sp	0.957953
ASV_379	d__Fungi;p__Basidiomycota;c__Tremellomycetes;o__Tremellales;f__Cuniculitremaceae;g__Kockovaella;s__unclassified_Kockovaella	0.964665
ASV_380	d__Fungi;p__Ascomycota;c__Eurotiomycetes;o__Chaetothyriales;f__unclassified_Chaetothyriales;g__unclassified_Chaetothyriales;s__unclassified_Chaetothyriales	0.953197
ASV_381	d__Fungi;p__Ascomycota;c__Eurotiomycetes;o__Chaetothyriales;f__unclassified_Chaetothyriales;g__unclassified_Chaetothyriales;s__unclassified_Chaetothyriales	0.905869
ASV_382	d__Fungi;p__Ascomycota;c__Dothideomycetes;o__Capnodiales;f__Cladosporiaceae;g__Cladosporium;s__Cladosporium_aphidis	0.999984
ASV_383	d__Fungi;p__Ascomycota;c__Dothideomycetes;o__unclassified_Dothideomycetes;f__unclassified_Dothideomycetes;g__unclassified_Dothideomycetes;s__unclassified_Dothideomycetes	0.997876
ASV_384	d__Fungi;p__Ascomycota;c__Dothideomycetes;o__Hysteriales;f__Hysteriaceae;g__Rhytidhysteron;s__Rhytidhysteron_thailandicum	0.996355
ASV_385	d__Fungi;p__Ascomycota;c__Eurotiomycetes;o__Chaetothyriales;f__Strelitzianaceae;g__Strelitziana;s__Strelitziana_australiensis	0.874695
ASV_386	d__Fungi;p__Ascomycota;c__Dothideomycetes;o__Capnodiales;f__Capnodiaceae;g__Capnodium;s__Capnodium_blackwelliae	0.822142
ASV_387	d__Fungi;p__unclassified_Fungi;c__unclassified_Fungi;o__unclassified_Fungi;f__unclassified_Fungi;g__unclassified_Fungi;s__unclassified_Fungi	1
ASV_388	d__Fungi;p__Basidiomycota;c__Tremellomycetes;o__Tremellales;f__Bulleribasidiaceae;g__Vishniacozyma;s__Vishniacozyma_phoenicis	0.988474
ASV_389	d__Fungi;p__Ascomycota;c__Dothideomycetes;o__Dothideales;f__Saccotheciaceae;g__Aureobasidium;s__Aureobasidium_pullulans	0.962457
ASV_390	d__Fungi;p__Basidiomycota;c__unclassified_Basidiomycota;o__unclassified_Basidiomycota;f__unclassified_Basidiomycota;g__unclassified_Basidiomycota;s__unclassified_Basidiomycota	0.912072
ASV_391	d__Fungi;p__Fungi_phy_Incertae_sedis;c__Fungi_cls_Incertae_sedis;o__Fungi_ord_Incertae_sedis;f__Fungi_fam_Incertae_sedis;g__Fungi_gen_Incertae_sedis;s__Fungi_sp	0.728492
ASV_392	d__Fungi;p__Ascomycota;c__Eurotiomycetes;o__Chaetothyriales;f__Cyphellophoraceae;g__Cyphellophora;s__Cyphellophora_sp	0.997626
ASV_393	d__Fungi;p__Ascomycota;c__Sordariomycetes;o__Hypocreales;f__Cordycipitaceae;g__Simplicillium;s__Simplicillium_lamellicola	1
ASV_394	d__Fungi;p__Ascomycota;c__Dothideomycetes;o__Pleosporales;f__Teichosporaceae;g__Teichospora;s__Teichospora_thailandica	1
ASV_395	d__Fungi;p__Basidiomycota;c__Microbotryomycetes;o__Sporidiobolales;f__Sporidiobolaceae;g__Rhodosporidiobolus;s__unclassified_Rhodosporidiobolus	0.996534
ASV_396	d__Fungi;p__Ascomycota;c__unclassified_Ascomycota;o__unclassified_Ascomycota;f__unclassified_Ascomycota;g__unclassified_Ascomycota;s__unclassified_Ascomycota	0.829294
ASV_397	d__Fungi;p__unclassified_Fungi;c__unclassified_Fungi;o__unclassified_Fungi;f__unclassified_Fungi;g__unclassified_Fungi;s__unclassified_Fungi	1
ASV_398	d__Fungi;p__Ascomycota;c__Dothideomycetes;o__Pleosporales;f__Roussoellaceae;g__unclassified_Roussoellaceae;s__unclassified_Roussoellaceae	0.999992
ASV_399	d__Fungi;p__Ascomycota;c__Leotiomycetes;o__Helotiales;f__Helotiaceae;g__Articulospora;s__Articulospora_sp	0.93362
ASV_400	d__Fungi;p__Ascomycota;c__Dothideomycetes;o__Mycosphaerellales;f__Mycosphaerellaceae;g__Clypeosphaerella;s__Clypeosphaerella_quasiparkii	0.884606
ASV_401	d__Fungi;p__Basidiomycota;c__unclassified_Basidiomycota;o__unclassified_Basidiomycota;f__unclassified_Basidiomycota;g__unclassified_Basidiomycota;s__unclassified_Basidiomycota	0.749125
ASV_402	d__Fungi;p__Ascomycota;c__Eurotiomycetes;o__Chaetothyriales;f__Cyphellophoraceae;g__Cyphellophora;s__Cyphellophora_sp	0.951277
ASV_403	d__Fungi;p__Basidiomycota;c__Ustilaginomycetes;o__Ustilaginales;f__Ustilaginaceae;g__Moesziomyces;s__Moesziomyces_aphidis	0.995158
ASV_404	d__Fungi;p__Ascomycota;c__Orbiliomycetes;o__Orbiliales;f__Orbiliaceae;g__Orbilia;s__Orbilia_corculispora	0.895741
ASV_405	d__Fungi;p__Ascomycota;c__Eurotiomycetes;o__Eurotiales;f__Aspergillaceae;g__Penicillium;s__unclassified_Penicillium	0.999734
ASV_406	d__Fungi;p__Ascomycota;c__Sordariomycetes;o__Hypocreales;f__unclassified_Hypocreales;g__unclassified_Hypocreales;s__unclassified_Hypocreales	0.885353
ASV_407	d__Fungi;p__Ascomycota;c__Dothideomycetes;o__Pleosporales;f__Phaeosphaeriaceae;g__Septoriella;s__Septoriella_oudemansii	0.953199
ASV_408	d__Fungi;p__Ascomycota;c__Dothideomycetes;o__Mycosphaerellales;f__Mycosphaerellaceae;g__Neoceratosperma;s__Neoceratosperma_yunnanense	1
ASV_409	d__Fungi;p__Basidiomycota;c__Tremellomycetes;o__Tremellales;f__Trimorphomycetaceae;g__Trimorphomyces;s__Trimorphomyces_sakaeraticus	0.999942
ASV_410	d__Fungi;p__Basidiomycota;c__Tremellomycetes;o__Tremellales;f__Rhynchogastremataceae;g__Papiliotrema;s__unclassified_Papiliotrema	0.771609
ASV_411	d__Fungi;p__Ascomycota;c__Saccharomycetes;o__Saccharomycetales;f__Debaryomycetaceae;g__Meyerozyma;s__Meyerozyma_guilliermondii	0.987615
ASV_412	d__Fungi;p__Basidiomycota;c__Tremellomycetes;o__Tremellales;f__Cuniculitremaceae;g__Kockovaella;s__unclassified_Kockovaella	0.999988
ASV_413	d__Fungi;p__unclassified_Fungi;c__unclassified_Fungi;o__unclassified_Fungi;f__unclassified_Fungi;g__unclassified_Fungi;s__unclassified_Fungi	1
ASV_414	d__Fungi;p__Basidiomycota;c__Agaricomycetes;o__Cantharellales;f__Cantharellales_fam_Incertae_sedis;g__Cantharellales_gen_Incertae_sedis;s__Cantharellales_sp	0.869944
ASV_415	d__Fungi;p__Basidiomycota;c__Tremellomycetes;o__Tremellales;f__Cuniculitremaceae;g__Kockovaella;s__unclassified_Kockovaella	0.906771
ASV_416	d__Fungi;p__Ascomycota;c__Dothideomycetes;o__Mycosphaerellales;f__Mycosphaerellaceae;g__Clypeosphaerella;s__Clypeosphaerella_quasiparkii	0.971742
ASV_417	d__Fungi;p__Basidiomycota;c__Tremellomycetes;o__Tremellales;f__Cuniculitremaceae;g__Kockovaella;s__unclassified_Kockovaella	0.996662
ASV_418	d__Fungi;p__Ascomycota;c__Dothideomycetes;o__Capnodiales;f__Neodevriesiaceae;g__Neodevriesia;s__unclassified_Neodevriesia	0.99963
ASV_419	d__Fungi;p__Ascomycota;c__Lecanoromycetes;o__Lecanorales;f__Pilocarpaceae;g__Fellhanera;s__Fellhanera_bouteillei	1
ASV_420	d__Fungi;p__Ascomycota;c__Sordariomycetes;o__Hypocreales;f__Sarocladiaceae;g__Parasarocladium;s__Parasarocladium_sp	0.990313
ASV_421	d__Fungi;p__Ascomycota;c__Dothideomycetes;o__unclassified_Dothideomycetes;f__unclassified_Dothideomycetes;g__unclassified_Dothideomycetes;s__unclassified_Dothideomycetes	0.977429
ASV_422	d__Fungi;p__Basidiomycota;c__Tremellomycetes;o__Tremellales;f__Cuniculitremaceae;g__Kockovaella;s__unclassified_Kockovaella	0.994148
ASV_424	d__Fungi;p__Basidiomycota;c__Tremellomycetes;o__Tremellales;f__Bulleribasidiaceae;g__Hannaella;s__Hannaella_sinensis	0.999839
ASV_425	d__Fungi;p__Ascomycota;c__Dothideomycetes;o__Capnodiales;f__Cladosporiaceae;g__Cladosporium;s__Cladosporium_aphidis	0.761748
ASV_426	d__Fungi;p__Basidiomycota;c__Exobasidiomycetes;o__Exobasidiales;f__Brachybasidiaceae;g__Meira;s__Meira_nashicola	0.99991
ASV_427	d__Fungi;p__Ascomycota;c__Sordariomycetes;o__Hypocreales;f__Hypocreales_fam_Incertae_sedis;g__Sarocladium;s__Sarocladium_dejongiae	0.999617
ASV_428	d__Fungi;p__unclassified_Fungi;c__unclassified_Fungi;o__unclassified_Fungi;f__unclassified_Fungi;g__unclassified_Fungi;s__unclassified_Fungi	1
ASV_429	d__Fungi;p__Ascomycota;c__Sordariomycetes;o__Hypocreales;f__Nectriaceae;g__unclassified_Nectriaceae;s__unclassified_Nectriaceae	0.936657
ASV_430	d__Fungi;p__Ascomycota;c__Dothideomycetes;o__Mycosphaerellales;f__Teratosphaeriaceae;g__Catenulostroma;s__Catenulostroma_sp	0.999082
ASV_431	d__Fungi;p__unclassified_Fungi;c__unclassified_Fungi;o__unclassified_Fungi;f__unclassified_Fungi;g__unclassified_Fungi;s__unclassified_Fungi	1
ASV_432	d__Fungi;p__Ascomycota;c__Dothideomycetes;o__Mycosphaerellales;f__unclassified_Mycosphaerellales;g__unclassified_Mycosphaerellales;s__unclassified_Mycosphaerellales	0.965434
ASV_433	d__Fungi;p__Ascomycota;c__Dothideomycetes;o__Pleosporales;f__Didymosphaeriaceae;g__Letendraea;s__Letendraea_cordylinicola	0.999994
ASV_434	d__Fungi;p__Ascomycota;c__Sordariomycetes;o__Chaetosphaeriales;f__Chaetosphaeriaceae;g__Pseudolachnea;s__Pseudolachnea_fraxini	0.732728
ASV_435	d__Fungi;p__unclassified_Fungi;c__unclassified_Fungi;o__unclassified_Fungi;f__unclassified_Fungi;g__unclassified_Fungi;s__unclassified_Fungi	1
ASV_436	d__Fungi;p__Ascomycota;c__Eurotiomycetes;o__Chaetothyriales;f__unclassified_Chaetothyriales;g__unclassified_Chaetothyriales;s__unclassified_Chaetothyriales	0.858732
ASV_437	d__Fungi;p__Ascomycota;c__Sordariomycetes;o__Hypocreales;f__Bionectriaceae;g__Gliomastix;s__Gliomastix_luzulae	0.993635
ASV_438	d__Fungi;p__Basidiomycota;c__Agaricomycetes;o__Agaricales;f__Agaricaceae;g__Agaricus;s__Agaricus_duplocingulatus	0.999237
ASV_439	d__Fungi;p__Ascomycota;c__Dothideomycetes;o__Pleosporales;f__Cucurbitariaceae;g__Pyrenochaetopsis;s__Pyrenochaetopsis_sp	0.999818
ASV_440	d__Fungi;p__Ascomycota;c__Dothideomycetes;o__Pleosporales;f__Roussoellaceae;g__Neoroussoella;s__Neoroussoella_heveae	0.999779
ASV_441	d__Fungi;p__Ascomycota;c__Dothideomycetes;o__Venturiales;f__Sympoventuriaceae;g__Scolecobasidium;s__Scolecobasidium_cordanae	1
ASV_442	d__Fungi;p__unclassified_Fungi;c__unclassified_Fungi;o__unclassified_Fungi;f__unclassified_Fungi;g__unclassified_Fungi;s__unclassified_Fungi	1
ASV_443	d__Fungi;p__unclassified_Fungi;c__unclassified_Fungi;o__unclassified_Fungi;f__unclassified_Fungi;g__unclassified_Fungi;s__unclassified_Fungi	1
ASV_444	d__Fungi;p__unclassified_Fungi;c__unclassified_Fungi;o__unclassified_Fungi;f__unclassified_Fungi;g__unclassified_Fungi;s__unclassified_Fungi	1
ASV_445	d__Fungi;p__Ascomycota;c__Sordariomycetes;o__Hypocreales;f__Cordycipitaceae;g__Simplicillium;s__Simplicillium_lanosoniveum	0.886371
ASV_446	d__Fungi;p__Ascomycota;c__Dothideomycetes;o__Mycosphaerellales;f__unclassified_Mycosphaerellales;g__unclassified_Mycosphaerellales;s__unclassified_Mycosphaerellales	0.931655
ASV_447	d__Fungi;p__unclassified_Fungi;c__unclassified_Fungi;o__unclassified_Fungi;f__unclassified_Fungi;g__unclassified_Fungi;s__unclassified_Fungi	1
ASV_448	d__Fungi;p__unclassified_Fungi;c__unclassified_Fungi;o__unclassified_Fungi;f__unclassified_Fungi;g__unclassified_Fungi;s__unclassified_Fungi	1
ASV_449	d__Fungi;p__Ascomycota;c__Eurotiomycetes;o__Chaetothyriales;f__Trichomeriaceae;g__Trichomerium;s__Trichomerium_sp	0.808776
ASV_450	d__Fungi;p__Basidiomycota;c__Agaricomycetes;o__Agaricales;f__Strophariaceae;g__Strophariaceae_gen_Incertae_sedis;s__Strophariaceae_sp	0.982889
ASV_451	d__Fungi;p__Ascomycota;c__Eurotiomycetes;o__Chaetothyriales;f__Trichomeriaceae;g__Trichomerium;s__unclassified_Trichomerium	0.832483
ASV_452	d__Fungi;p__Ascomycota;c__Sordariomycetes;o__Hypocreales;f__Nectriaceae;g__Sarcopodium;s__Sarcopodium_durantae	0.999886
ASV_453	d__Fungi;p__Ascomycota;c__Sordariomycetes;o__Hypocreales;f__Cordycipitaceae;g__Simplicillium;s__Simplicillium_lanosoniveum	0.830341
ASV_454	d__Fungi;p__Basidiomycota;c__Tremellomycetes;o__Tremellales;f__Cuniculitremaceae;g__Kockovaella;s__unclassified_Kockovaella	0.9819
ASV_455	d__Fungi;p__Ascomycota;c__Eurotiomycetes;o__Chaetothyriales;f__Cyphellophoraceae;g__Cyphellophora;s__Cyphellophora_sp	0.999225
ASV_456	d__Fungi;p__Ascomycota;c__Sordariomycetes;o__Hypocreales;f__Hypocreales_fam_Incertae_sedis;g__Sarocladium;s__Sarocladium_strictum	0.999607
ASV_457	d__Fungi;p__Ascomycota;c__Dothideomycetes;o__Pleosporales;f__Didymosphaeriaceae;g__Paraconiothyrium;s__Paraconiothyrium_archidendri	0.867745
ASV_458	d__Fungi;p__Ascomycota;c__Dothideomycetes;o__Pleosporales;f__Didymellaceae;g__unclassified_Didymellaceae;s__unclassified_Didymellaceae	0.999883
ASV_459	d__Fungi;p__Ascomycota;c__Eurotiomycetes;o__Chaetothyriales;f__Cyphellophoraceae;g__Cyphellophora;s__Cyphellophora_sp	0.917244
ASV_460	d__Fungi;p__Basidiomycota;c__Tremellomycetes;o__Filobasidiales;f__Filobasidiaceae;g__Naganishia;s__Naganishia_albida	0.990496
ASV_461	d__Fungi;p__unclassified_Fungi;c__unclassified_Fungi;o__unclassified_Fungi;f__unclassified_Fungi;g__unclassified_Fungi;s__unclassified_Fungi	1
ASV_462	d__Fungi;p__Ascomycota;c__Sordariomycetes;o__Hypocreales;f__Nectriaceae;g__unclassified_Nectriaceae;s__unclassified_Nectriaceae	0.999933
ASV_463	d__Fungi;p__Basidiomycota;c__Tremellomycetes;o__Tremellales;f__Rhynchogastremataceae;g__Papiliotrema;s__Papiliotrema_flavescens	0.949223
ASV_464	d__Fungi;p__Ascomycota;c__Eurotiomycetes;o__Chaetothyriales;f__Cyphellophoraceae;g__Cyphellophora;s__Cyphellophora_sp	0.998166
ASV_465	d__Fungi;p__Ascomycota;c__Sordariomycetes;o__Glomerellales;f__Plectosphaerellaceae;g__Plectosphaerellaceae_gen_Incertae_sedis;s__Plectosphaerellaceae_sp	0.780399
ASV_466	d__Fungi;p__Ascomycota;c__Dothideomycetes;o__Pleosporales;f__Didymellaceae;g__Xenodidymella;s__Xenodidymella_sp	0.80422
ASV_467	d__Fungi;p__Ascomycota;c__Dothideomycetes;o__Capnodiales;f__Neodevriesiaceae;g__Neodevriesia;s__unclassified_Neodevriesia	0.991434
ASV_468	d__Fungi;p__Ascomycota;c__Leotiomycetes;o__Helotiales;f__unclassified_Helotiales;g__unclassified_Helotiales;s__unclassified_Helotiales	0.771395
ASV_469	d__Fungi;p__unclassified_Fungi;c__unclassified_Fungi;o__unclassified_Fungi;f__unclassified_Fungi;g__unclassified_Fungi;s__unclassified_Fungi	1
ASV_470	d__Fungi;p__Ascomycota;c__Sordariomycetes;o__Diaporthales;f__Diaporthaceae;g__Diaporthe;s__Diaporthe_bohemiae	0.971807
ASV_471	d__Fungi;p__unclassified_Fungi;c__unclassified_Fungi;o__unclassified_Fungi;f__unclassified_Fungi;g__unclassified_Fungi;s__unclassified_Fungi	1
ASV_472	d__Fungi;p__Basidiomycota;c__Agaricomycetes;o__Agaricales;f__Psathyrellaceae;g__Coprinellus;s__Coprinellus_pseudodisseminatus	0.999959
ASV_473	d__Fungi;p__unclassified_Fungi;c__unclassified_Fungi;o__unclassified_Fungi;f__unclassified_Fungi;g__unclassified_Fungi;s__unclassified_Fungi	1
ASV_474	d__Fungi;p__Basidiomycota;c__Agaricomycetes;o__unclassified_Agaricomycetes;f__unclassified_Agaricomycetes;g__unclassified_Agaricomycetes;s__unclassified_Agaricomycetes	0.713063
ASV_475	d__Fungi;p__Ascomycota;c__Eurotiomycetes;o__Chaetothyriales;f__Trichomeriaceae;g__Trichomerium;s__Trichomerium_deniquelatum	0.908599
ASV_476	d__Fungi;p__Ascomycota;c__Sordariomycetes;o__Glomerellales;f__Glomerellaceae;g__Colletotrichum;s__unclassified_Colletotrichum	1
ASV_477	d__Fungi;p__Ascomycota;c__unclassified_Ascomycota;o__unclassified_Ascomycota;f__unclassified_Ascomycota;g__unclassified_Ascomycota;s__unclassified_Ascomycota	0.729071
ASV_478	d__Fungi;p__Ascomycota;c__Dothideomycetes;o__Pleosporales;f__Phaeosphaeriaceae;g__Paraleptospora;s__Paraleptospora_chromolaenicola	0.999991
ASV_479	d__Fungi;p__Ascomycota;c__Lecanoromycetes;o__Lecanorales;f__Pilocarpaceae;g__Fellhanera;s__Fellhanera_bouteillei	0.999999
ASV_480	d__Fungi;p__Ascomycota;c__Sordariomycetes;o__Hypocreales;f__unclassified_Hypocreales;g__unclassified_Hypocreales;s__unclassified_Hypocreales	0.987547
ASV_481	d__Fungi;p__Basidiomycota;c__Tremellomycetes;o__Tremellales;f__Rhynchogastremataceae;g__Papiliotrema;s__Papiliotrema_flavescens	0.961741
ASV_482	d__Fungi;p__Ascomycota;c__Dothideomycetes;o__Mycosphaerellales;f__Mycosphaerellaceae;g__Zasmidium;s__Zasmidium_fructigenum	0.932972
ASV_483	d__Fungi;p__Basidiomycota;c__Pucciniomycetes;o__Septobasidiales;f__Septobasidiaceae;g__Auriculoscypha;s__Auriculoscypha_anacardiicola	0.935156
ASV_484	d__Fungi;p__Ascomycota;c__unclassified_Ascomycota;o__unclassified_Ascomycota;f__unclassified_Ascomycota;g__unclassified_Ascomycota;s__unclassified_Ascomycota	0.916189
ASV_485	d__Fungi;p__Ascomycota;c__Sordariomycetes;o__Glomerellales;f__Glomerellaceae;g__Colletotrichum;s__Colletotrichum_thailandicum	0.99918
ASV_486	d__Fungi;p__Ascomycota;c__Eurotiomycetes;o__Eurotiales;f__Aspergillaceae;g__Talaromyces;s__Talaromyces_rugulosus	0.865619
ASV_487	d__Fungi;p__Basidiomycota;c__Tremellomycetes;o__Tremellales;f__Bulleribasidiaceae;g__Hannaella;s__unclassified_Hannaella	0.999535
ASV_488	d__Fungi;p__unclassified_Fungi;c__unclassified_Fungi;o__unclassified_Fungi;f__unclassified_Fungi;g__unclassified_Fungi;s__unclassified_Fungi	1
ASV_489	d__Fungi;p__Ascomycota;c__Dothideomycetes;o__unclassified_Dothideomycetes;f__unclassified_Dothideomycetes;g__unclassified_Dothideomycetes;s__unclassified_Dothideomycetes	0.988762
ASV_490	d__Fungi;p__Ascomycota;c__Dothideomycetes;o__unclassified_Dothideomycetes;f__unclassified_Dothideomycetes;g__unclassified_Dothideomycetes;s__unclassified_Dothideomycetes	0.998178
ASV_491	d__Fungi;p__Ascomycota;c__Dothideomycetes;o__Venturiales;f__Sympoventuriaceae;g__Scolecobasidium;s__Scolecobasidium_cordanae	1
ASV_492	d__Fungi;p__Ascomycota;c__Eurotiomycetes;o__Chaetothyriales;f__Strelitzianaceae;g__Strelitziana;s__Strelitziana_eucalypti	0.997393
ASV_493	d__Fungi;p__Basidiomycota;c__Tremellomycetes;o__Tremellales;f__Bulleribasidiaceae;g__Hannaella;s__Hannaella_oryzae	0.999261
ASV_494	d__Fungi;p__Basidiomycota;c__Tremellomycetes;o__Tremellales;f__Bulleribasidiaceae;g__Vishniacozyma;s__Vishniacozyma_sp	0.727263
ASV_495	d__Fungi;p__Ascomycota;c__Dothideomycetes;o__Pleosporales;f__unclassified_Pleosporales;g__unclassified_Pleosporales;s__unclassified_Pleosporales	0.999992
ASV_496	d__Fungi;p__unclassified_Fungi;c__unclassified_Fungi;o__unclassified_Fungi;f__unclassified_Fungi;g__unclassified_Fungi;s__unclassified_Fungi	1
ASV_497	d__Fungi;p__Basidiomycota;c__Exobasidiomycetes;o__Exobasidiales;f__Brachybasidiaceae;g__Meira;s__Meira_nashicola	0.994827
ASV_498	d__Fungi;p__Ascomycota;c__Sordariomycetes;o__Hypocreales;f__Cordycipitaceae;g__Akanthomyces;s__unclassified_Akanthomyces	0.760911
ASV_499	d__Fungi;p__Ascomycota;c__Dothideomycetes;o__Pleosporales;f__Dictyosporiaceae;g__Pseudocoleophoma;s__Pseudocoleophoma_rusci	0.968385
ASV_500	d__Fungi;p__Ascomycota;c__Dothideomycetes;o__Mycosphaerellales;f__Mycosphaerellaceae;g__Neoceratosperma;s__unclassified_Neoceratosperma	0.744571
ASV_501	d__Fungi;p__unclassified_Fungi;c__unclassified_Fungi;o__unclassified_Fungi;f__unclassified_Fungi;g__unclassified_Fungi;s__unclassified_Fungi	1
ASV_502	d__Fungi;p__Ascomycota;c__Dothideomycetes;o__Capnodiales;f__Cladosporiaceae;g__Cladosporium;s__Cladosporium_aciculare	0.900614
ASV_503	d__Fungi;p__Basidiomycota;c__Exobasidiomycetes;o__Tilletiales;f__Tilletiaceae;g__Tilletia;s__Tilletia_vittata	1
ASV_504	d__Fungi;p__Ascomycota;c__Eurotiomycetes;o__Eurotiales;f__Aspergillaceae;g__Penicillium;s__unclassified_Penicillium	0.997882
ASV_505	d__Fungi;p__Ascomycota;c__Dothideomycetes;o__Pleosporales;f__Roussoellaceae;g__Roussoella;s__Roussoella_sp	0.815045
ASV_506	d__Fungi;p__Ascomycota;c__Sordariomycetes;o__Hypocreales;f__Bionectriaceae;g__Ovicillium;s__Ovicillium_sp	0.861711
ASV_507	d__Fungi;p__Basidiomycota;c__Tremellomycetes;o__Tremellales;f__Cuniculitremaceae;g__Kockovaella;s__unclassified_Kockovaella	0.969168
ASV_508	d__Fungi;p__Ascomycota;c__Dothideomycetes;o__Mycosphaerellales;f__unclassified_Mycosphaerellales;g__unclassified_Mycosphaerellales;s__unclassified_Mycosphaerellales	0.850462
ASV_509	d__Fungi;p__Ascomycota;c__Eurotiomycetes;o__Chaetothyriales;f__Herpotrichiellaceae;g__Cladophialophora;s__Cladophialophora_eucalypti	0.999995
ASV_510	d__Fungi;p__Ascomycota;c__Sordariomycetes;o__Xylariales;f__Xylariaceae;g__Zygosporium;s__Zygosporium_oscheoides	0.999974
ASV_511	d__Fungi;p__Ascomycota;c__Eurotiomycetes;o__Chaetothyriales;f__unclassified_Chaetothyriales;g__unclassified_Chaetothyriales;s__unclassified_Chaetothyriales	0.96015
ASV_512	d__Fungi;p__Ascomycota;c__Dothideomycetes;o__Pleosporales;f__Didymosphaeriaceae;g__Neokalmusia;s__Neokalmusia_arundinis	1
ASV_513	d__Fungi;p__Ascomycota;c__Dothideomycetes;o__Mycosphaerellales;f__unclassified_Mycosphaerellales;g__unclassified_Mycosphaerellales;s__unclassified_Mycosphaerellales	0.769683
ASV_514	d__Fungi;p__Ascomycota;c__Eurotiomycetes;o__Chaetothyriales;f__Strelitzianaceae;g__Strelitziana;s__Strelitziana_eucalypti	0.997943
ASV_515	d__Fungi;p__Ascomycota;c__Eurotiomycetes;o__Eurotiales;f__Aspergillaceae;g__Xeromyces;s__Xeromyces_bisporus	1
ASV_516	d__Fungi;p__unclassified_Fungi;c__unclassified_Fungi;o__unclassified_Fungi;f__unclassified_Fungi;g__unclassified_Fungi;s__unclassified_Fungi	1
ASV_517	d__Fungi;p__unclassified_Fungi;c__unclassified_Fungi;o__unclassified_Fungi;f__unclassified_Fungi;g__unclassified_Fungi;s__unclassified_Fungi	1
ASV_518	d__Fungi;p__unclassified_Fungi;c__unclassified_Fungi;o__unclassified_Fungi;f__unclassified_Fungi;g__unclassified_Fungi;s__unclassified_Fungi	1
ASV_519	d__Fungi;p__unclassified_Fungi;c__unclassified_Fungi;o__unclassified_Fungi;f__unclassified_Fungi;g__unclassified_Fungi;s__unclassified_Fungi	1
ASV_520	d__Fungi;p__Ascomycota;c__Dothideomycetes;o__Mycosphaerellales;f__Mycosphaerellaceae;g__unclassified_Mycosphaerellaceae;s__unclassified_Mycosphaerellaceae	0.75082
ASV_521	d__Fungi;p__Ascomycota;c__Dothideomycetes;o__Pleosporales;f__unclassified_Pleosporales;g__unclassified_Pleosporales;s__unclassified_Pleosporales	0.790075
ASV_522	d__Fungi;p__Ascomycota;c__Dothideomycetes;o__Mycosphaerellales;f__Mycosphaerellaceae;g__Clypeosphaerella;s__Clypeosphaerella_quasiparkii	0.954283
ASV_523	d__Fungi;p__unclassified_Fungi;c__unclassified_Fungi;o__unclassified_Fungi;f__unclassified_Fungi;g__unclassified_Fungi;s__unclassified_Fungi	1
ASV_524	d__Fungi;p__Ascomycota;c__Dothideomycetes;o__Capnodiales;f__Neodevriesiaceae;g__Neodevriesia;s__Neodevriesia_lagerstroemiae	0.825781
ASV_525	d__Fungi;p__Ascomycota;c__Eurotiomycetes;o__Chaetothyriales;f__Cyphellophoraceae;g__Cyphellophora;s__Cyphellophora_sp	0.990676
ASV_526	d__Fungi;p__Ascomycota;c__Leotiomycetes;o__Helotiales;f__Helotiaceae;g__Articulospora;s__unclassified_Articulospora	0.752393
ASV_527	d__Fungi;p__Ascomycota;c__Pezizomycotina_cls_Incertae_sedis;o__Pezizomycotina_ord_Incertae_sedis;f__Pezizomycotina_fam_Incertae_sedis;g__Pleurodesmospora;s__Pleurodesmospora_coccorum	0.999414
ASV_528	d__Fungi;p__Basidiomycota;c__Tremellomycetes;o__Tremellales;f__Bulleribasidiaceae;g__Hannaella;s__Hannaella_sinensis	0.999851
ASV_529	d__Fungi;p__unclassified_Fungi;c__unclassified_Fungi;o__unclassified_Fungi;f__unclassified_Fungi;g__unclassified_Fungi;s__unclassified_Fungi	1
ASV_530	d__Fungi;p__Ascomycota;c__Eurotiomycetes;o__Chaetothyriales;f__unclassified_Chaetothyriales;g__unclassified_Chaetothyriales;s__unclassified_Chaetothyriales	0.706975
ASV_531	d__Fungi;p__unclassified_Fungi;c__unclassified_Fungi;o__unclassified_Fungi;f__unclassified_Fungi;g__unclassified_Fungi;s__unclassified_Fungi	1
ASV_532	d__Fungi;p__Basidiomycota;c__Tremellomycetes;o__Tremellales;f__Cuniculitremaceae;g__Kockovaella;s__unclassified_Kockovaella	0.994944
ASV_533	d__Fungi;p__Ascomycota;c__Eurotiomycetes;o__Chaetothyriales;f__Strelitzianaceae;g__Strelitziana;s__unclassified_Strelitziana	0.999994
ASV_534	d__Fungi;p__Basidiomycota;c__Tremellomycetes;o__Tremellales;f__Cuniculitremaceae;g__Kockovaella;s__unclassified_Kockovaella	0.991325
ASV_535	d__Fungi;p__Ascomycota;c__Dothideomycetes;o__unclassified_Dothideomycetes;f__unclassified_Dothideomycetes;g__unclassified_Dothideomycetes;s__unclassified_Dothideomycetes	0.713508
ASV_536	d__Fungi;p__Basidiomycota;c__Tremellomycetes;o__Tremellales;f__Cuniculitremaceae;g__Kockovaella;s__unclassified_Kockovaella	0.992709
ASV_537	d__Fungi;p__Ascomycota;c__Sordariomycetes;o__Sordariales;f__Podosporaceae;g__Cladorrhinum;s__Cladorrhinum_flexuosum	0.982738
ASV_538	d__Fungi;p__Ascomycota;c__Sordariomycetes;o__Xylariales;f__Xylariaceae;g__unclassified_Xylariaceae;s__unclassified_Xylariaceae	0.931673
ASV_539	d__Fungi;p__Ascomycota;c__Dothideomycetes;o__Pleosporales;f__Acrocalymmaceae;g__Acrocalymma;s__Acrocalymma_medicaginis	0.998643
ASV_540	d__Fungi;p__Ascomycota;c__Dothideomycetes;o__Mycosphaerellales;f__Mycosphaerellaceae;g__Acrodontium;s__Acrodontium_neolitseae	0.99343
ASV_541	d__Fungi;p__Basidiomycota;c__Tremellomycetes;o__Tremellales;f__Cuniculitremaceae;g__Kockovaella;s__unclassified_Kockovaella	0.976078
ASV_542	d__Fungi;p__Ascomycota;c__Lecanoromycetes;o__Lecanorales;f__Ramalinaceae;g__Bacidina;s__unclassified_Bacidina	0.891971
ASV_543	d__Fungi;p__Ascomycota;c__Eurotiomycetes;o__Chaetothyriales;f__Cyphellophoraceae;g__Cyphellophora;s__Cyphellophora_livistonae	0.999945
ASV_544	d__Fungi;p__Basidiomycota;c__Tremellomycetes;o__Tremellales;f__Rhynchogastremataceae;g__Papiliotrema;s__unclassified_Papiliotrema	0.879282
ASV_545	d__Fungi;p__unclassified_Fungi;c__unclassified_Fungi;o__unclassified_Fungi;f__unclassified_Fungi;g__unclassified_Fungi;s__unclassified_Fungi	1
ASV_546	d__Fungi;p__Ascomycota;c__Eurotiomycetes;o__Chaetothyriales;f__Strelitzianaceae;g__Strelitziana;s__Strelitziana_sarbhoyi	0.997783
ASV_547	d__Fungi;p__Ascomycota;c__Eurotiomycetes;o__Eurotiales;f__Aspergillaceae;g__Aspergillus;s__Aspergillus_piperis	0.916791
ASV_548	d__Fungi;p__Ascomycota;c__Dothideomycetes;o__unclassified_Dothideomycetes;f__unclassified_Dothideomycetes;g__unclassified_Dothideomycetes;s__unclassified_Dothideomycetes	0.895966
ASV_549	d__Fungi;p__Ascomycota;c__Eurotiomycetes;o__Chaetothyriales;f__unclassified_Chaetothyriales;g__unclassified_Chaetothyriales;s__unclassified_Chaetothyriales	0.7353
ASV_550	d__Fungi;p__Basidiomycota;c__Tremellomycetes;o__Tremellales;f__Bulleribasidiaceae;g__Hannaella;s__Hannaella_sinensis	0.999825
ASV_551	d__Fungi;p__Basidiomycota;c__Tremellomycetes;o__Tremellales;f__Bulleribasidiaceae;g__Hannaella;s__Hannaella_luteola	0.776115
ASV_552	d__Fungi;p__Ascomycota;c__Dothideomycetes;o__Pleosporales;f__Didymosphaeriaceae;g__Montagnula;s__Montagnula_scabiosae	0.996297
ASV_553	d__Fungi;p__Ascomycota;c__Dothideomycetes;o__Mycosphaerellales;f__unclassified_Mycosphaerellales;g__unclassified_Mycosphaerellales;s__unclassified_Mycosphaerellales	0.820757
ASV_554	d__Fungi;p__Ascomycota;c__Sordariomycetes;o__Sordariales;f__Chaetomiaceae;g__Botryotrichum;s__Botryotrichum_atrogriseum	0.944621
ASV_555	d__Fungi;p__Ascomycota;c__Sordariomycetes;o__Glomerellales;f__Glomerellaceae;g__Colletotrichum;s__Colletotrichum_gloeosporioides	0.885854
ASV_556	d__Fungi;p__Ascomycota;c__Eurotiomycetes;o__Eurotiales;f__Aspergillaceae;g__Penicillium;s__Penicillium_herquei	0.887057
ASV_557	d__Fungi;p__Ascomycota;c__Dothideomycetes;o__Capnodiales;f__Cladosporiaceae;g__Cladosporium;s__Cladosporium_sp	0.93999
ASV_558	d__Fungi;p__Ascomycota;c__Eurotiomycetes;o__Chaetothyriales;f__Strelitzianaceae;g__Strelitziana;s__unclassified_Strelitziana	0.999976
ASV_559	d__Fungi;p__unclassified_Fungi;c__unclassified_Fungi;o__unclassified_Fungi;f__unclassified_Fungi;g__unclassified_Fungi;s__unclassified_Fungi	1
ASV_560	d__Fungi;p__Ascomycota;c__Eurotiomycetes;o__Chaetothyriales;f__Trichomeriaceae;g__Trichomerium;s__Trichomerium_deniquelatum	0.790978
ASV_561	d__Fungi;p__Ascomycota;c__Dothideomycetes;o__Capnodiales;f__Cladosporiaceae;g__Cladosporium;s__Cladosporium_aciculare	0.880078
ASV_562	d__Fungi;p__Basidiomycota;c__Tremellomycetes;o__Tremellales;f__Bulleribasidiaceae;g__Vishniacozyma;s__unclassified_Vishniacozyma	0.969857
ASV_563	d__Fungi;p__Ascomycota;c__Sordariomycetes;o__Xylariales;f__Xylariaceae;g__Xylaria;s__Xylaria_grammica	0.866391
ASV_564	d__Fungi;p__unclassified_Fungi;c__unclassified_Fungi;o__unclassified_Fungi;f__unclassified_Fungi;g__unclassified_Fungi;s__unclassified_Fungi	1
ASV_565	d__Fungi;p__Basidiomycota;c__Tremellomycetes;o__Tremellales;f__Rhynchogastremataceae;g__Papiliotrema;s__unclassified_Papiliotrema	0.898019
ASV_566	d__Fungi;p__Ascomycota;c__Dothideomycetes;o__Capnodiales;f__Cladosporiaceae;g__Cladosporium;s__Cladosporium_sp	0.834563
ASV_567	d__Fungi;p__Ascomycota;c__Dothideomycetes;o__Mycosphaerellales;f__Mycosphaerellaceae;g__unclassified_Mycosphaerellaceae;s__unclassified_Mycosphaerellaceae	0.988142
ASV_568	d__Fungi;p__Ascomycota;c__Dothideomycetes;o__Mycosphaerellales;f__unclassified_Mycosphaerellales;g__unclassified_Mycosphaerellales;s__unclassified_Mycosphaerellales	0.758629
ASV_569	d__Fungi;p__Ascomycota;c__unclassified_Ascomycota;o__unclassified_Ascomycota;f__unclassified_Ascomycota;g__unclassified_Ascomycota;s__unclassified_Ascomycota	0.822902
ASV_570	d__Fungi;p__Ascomycota;c__unclassified_Ascomycota;o__unclassified_Ascomycota;f__unclassified_Ascomycota;g__unclassified_Ascomycota;s__unclassified_Ascomycota	0.879734
ASV_571	d__Fungi;p__Basidiomycota;c__Agaricomycetes;o__Polyporales;f__Irpicaceae;g__Ceriporia;s__Ceriporia_arbuscula	0.999999
ASV_572	d__Fungi;p__Ascomycota;c__Leotiomycetes;o__Helotiales;f__unclassified_Helotiales;g__unclassified_Helotiales;s__unclassified_Helotiales	0.773111
ASV_573	d__Fungi;p__Ascomycota;c__Eurotiomycetes;o__Chaetothyriales;f__Strelitzianaceae;g__Strelitziana;s__Strelitziana_africana	0.996464
ASV_574	d__Fungi;p__Ascomycota;c__Dothideomycetes;o__unclassified_Dothideomycetes;f__unclassified_Dothideomycetes;g__unclassified_Dothideomycetes;s__unclassified_Dothideomycetes	0.968209
ASV_575	d__Fungi;p__Ascomycota;c__Sordariomycetes;o__Hypocreales;f__Stachybotryaceae;g__Alfaria;s__Alfaria_terrestris	0.978663
ASV_576	d__Fungi;p__unclassified_Fungi;c__unclassified_Fungi;o__unclassified_Fungi;f__unclassified_Fungi;g__unclassified_Fungi;s__unclassified_Fungi	1
ASV_577	d__Fungi;p__Basidiomycota;c__Tremellomycetes;o__Tremellales;f__Cuniculitremaceae;g__Kockovaella;s__unclassified_Kockovaella	0.987297
ASV_578	d__Fungi;p__Ascomycota;c__Sordariomycetes;o__Hypocreales;f__Nectriaceae;g__Fusarium;s__Fusarium_equiseti	0.774055
ASV_579	d__Fungi;p__Ascomycota;c__Dothideomycetes;o__Capnodiales;f__Neodevriesiaceae;g__Neodevriesia;s__unclassified_Neodevriesia	0.988343
ASV_580	d__Fungi;p__Basidiomycota;c__Tremellomycetes;o__Tremellales;f__Cuniculitremaceae;g__Kockovaella;s__unclassified_Kockovaella	0.994456
ASV_581	d__Fungi;p__Ascomycota;c__Eurotiomycetes;o__Chaetothyriales;f__Cyphellophoraceae;g__Cyphellophora;s__Cyphellophora_sp	0.998466
ASV_582	d__Fungi;p__Basidiomycota;c__Tremellomycetes;o__Tremellales;f__Cuniculitremaceae;g__Kockovaella;s__unclassified_Kockovaella	0.959485
ASV_583	d__Fungi;p__unclassified_Fungi;c__unclassified_Fungi;o__unclassified_Fungi;f__unclassified_Fungi;g__unclassified_Fungi;s__unclassified_Fungi	1
ASV_584	d__Fungi;p__Ascomycota;c__unclassified_Ascomycota;o__unclassified_Ascomycota;f__unclassified_Ascomycota;g__unclassified_Ascomycota;s__unclassified_Ascomycota	0.71352
ASV_585	d__Fungi;p__Basidiomycota;c__Tremellomycetes;o__Tremellales;f__Bulleribasidiaceae;g__Hannaella;s__unclassified_Hannaella	0.999548
ASV_586	d__Fungi;p__Ascomycota;c__unclassified_Ascomycota;o__unclassified_Ascomycota;f__unclassified_Ascomycota;g__unclassified_Ascomycota;s__unclassified_Ascomycota	0.817857
ASV_587	d__Fungi;p__Basidiomycota;c__Tremellomycetes;o__Tremellales;f__Cuniculitremaceae;g__Kockovaella;s__unclassified_Kockovaella	0.905683
ASV_588	d__Fungi;p__Ascomycota;c__Sordariomycetes;o__Xylariales;f__Hypoxylaceae;g__Hypoxylon;s__Hypoxylon_fendleri	1
ASV_589	d__Fungi;p__Ascomycota;c__Dothideomycetes;o__unclassified_Dothideomycetes;f__unclassified_Dothideomycetes;g__unclassified_Dothideomycetes;s__unclassified_Dothideomycetes	0.99926
ASV_590	d__Fungi;p__Basidiomycota;c__Ustilaginomycetes;o__Ustilaginales;f__Ustilaginaceae;g__Sporisorium;s__Sporisorium_scitamineum	0.999994
ASV_591	d__Fungi;p__unclassified_Fungi;c__unclassified_Fungi;o__unclassified_Fungi;f__unclassified_Fungi;g__unclassified_Fungi;s__unclassified_Fungi	1
ASV_592	d__Fungi;p__Ascomycota;c__Eurotiomycetes;o__Chaetothyriales;f__Strelitzianaceae;g__Strelitziana;s__Strelitziana_eucalypti	0.966215
ASV_593	d__Fungi;p__Basidiomycota;c__Tremellomycetes;o__Tremellales;f__Trimorphomycetaceae;g__Saitozyma;s__Saitozyma_podzolica	0.993282
ASV_594	d__Fungi;p__unclassified_Fungi;c__unclassified_Fungi;o__unclassified_Fungi;f__unclassified_Fungi;g__unclassified_Fungi;s__unclassified_Fungi	1
ASV_595	d__Fungi;p__Ascomycota;c__Dothideomycetes;o__Capnodiales;f__Xenodevriesiaceae;g__Xenodevriesia;s__Xenodevriesia_strelitziicola	0.967202
ASV_596	d__Fungi;p__unclassified_Fungi;c__unclassified_Fungi;o__unclassified_Fungi;f__unclassified_Fungi;g__unclassified_Fungi;s__unclassified_Fungi	1
ASV_597	d__Fungi;p__Ascomycota;c__Eurotiomycetes;o__Chaetothyriales;f__Cyphellophoraceae;g__Cyphellophora;s__Cyphellophora_sp	0.998452
ASV_598	d__Fungi;p__Ascomycota;c__Dothideomycetes;o__Pleosporales;f__Roussoellaceae;g__Xenoroussoella;s__Xenoroussoella_triseptata	0.97091
ASV_599	d__Fungi;p__Ascomycota;c__Sordariomycetes;o__Xylariales;f__Xylariaceae;g__Anthostomella;s__Anthostomella_sp	0.995634
ASV_600	d__Fungi;p__Ascomycota;c__Dothideomycetes;o__Mycosphaerellales;f__unclassified_Mycosphaerellales;g__unclassified_Mycosphaerellales;s__unclassified_Mycosphaerellales	0.87105
ASV_601	d__Fungi;p__Ascomycota;c__Dothideomycetes;o__Pleosporales;f__Phaeosphaeriaceae;g__Phaeosphaeria;s__Phaeosphaeria_phoenicicola	0.721905
ASV_602	d__Fungi;p__Ascomycota;c__Dothideomycetes;o__Mycosphaerellales;f__Mycosphaerellaceae;g__Clypeosphaerella;s__Clypeosphaerella_quasiparkii	0.885975
ASV_603	d__Fungi;p__Ascomycota;c__Sordariomycetes;o__Glomerellales;f__Glomerellaceae;g__Colletotrichum;s__Colletotrichum_thailandicum	0.999999
ASV_604	d__Fungi;p__Basidiomycota;c__Tremellomycetes;o__Tremellales;f__Bulleribasidiaceae;g__Hannaella;s__Hannaella_sp	0.987891
ASV_605	d__Fungi;p__Ascomycota;c__Sordariomycetes;o__Hypocreales;f__Nectriaceae;g__Fusarium;s__unclassified_Fusarium	0.999926
ASV_606	d__Fungi;p__Basidiomycota;c__unclassified_Basidiomycota;o__unclassified_Basidiomycota;f__unclassified_Basidiomycota;g__unclassified_Basidiomycota;s__unclassified_Basidiomycota	0.727696
ASV_607	d__Fungi;p__Ascomycota;c__unclassified_Ascomycota;o__unclassified_Ascomycota;f__unclassified_Ascomycota;g__unclassified_Ascomycota;s__unclassified_Ascomycota	0.940591
ASV_608	d__Fungi;p__Basidiomycota;c__Tremellomycetes;o__Tremellales;f__Bulleribasidiaceae;g__Bulleribasidium;s__Bulleribasidium_variabile	0.867717
ASV_609	d__Fungi;p__unclassified_Fungi;c__unclassified_Fungi;o__unclassified_Fungi;f__unclassified_Fungi;g__unclassified_Fungi;s__unclassified_Fungi	1
ASV_610	d__Fungi;p__Basidiomycota;c__unclassified_Basidiomycota;o__unclassified_Basidiomycota;f__unclassified_Basidiomycota;g__unclassified_Basidiomycota;s__unclassified_Basidiomycota	0.746415
ASV_611	d__Fungi;p__Ascomycota;c__Sordariomycetes;o__Xylariales;f__Xylariaceae;g__Zygosporium;s__Zygosporium_pseudomasonii	0.990206
ASV_612	d__Fungi;p__Ascomycota;c__Dothideomycetes;o__Venturiales;f__Sympoventuriaceae;g__Scolecobasidium;s__Scolecobasidium_cordanae	1
ASV_613	d__Fungi;p__Ascomycota;c__Orbiliomycetes;o__Orbiliales;f__Orbiliales_fam_Incertae_sedis;g__Orbiliales_gen_Incertae_sedis;s__Orbiliales_sp	0.946423
ASV_614	d__Fungi;p__Ascomycota;c__Saccharomycetes;o__Saccharomycetales;f__Phaffomycetaceae;g__Wickerhamomyces;s__Wickerhamomyces_anomalus	0.99998
ASV_615	d__Fungi;p__Basidiomycota;c__Tremellomycetes;o__Tremellales;f__Bulleribasidiaceae;g__Vishniacozyma;s__unclassified_Vishniacozyma	0.763569
ASV_616	d__Fungi;p__Ascomycota;c__Sordariomycetes;o__Hypocreales;f__unclassified_Hypocreales;g__unclassified_Hypocreales;s__unclassified_Hypocreales	0.995647
ASV_617	d__Fungi;p__Ascomycota;c__Sordariomycetes;o__Myrmecridiales;f__Myrmecridiaceae;g__Myrmecridium;s__Myrmecridium_sp	0.73742
ASV_618	d__Fungi;p__unclassified_Fungi;c__unclassified_Fungi;o__unclassified_Fungi;f__unclassified_Fungi;g__unclassified_Fungi;s__unclassified_Fungi	1
ASV_619	d__Fungi;p__Ascomycota;c__Dothideomycetes;o__Capnodiales;f__Neodevriesiaceae;g__Neodevriesia;s__Neodevriesia_agapanthi	0.749879
ASV_620	d__Fungi;p__Basidiomycota;c__Tremellomycetes;o__Tremellales;f__Cuniculitremaceae;g__Kockovaella;s__unclassified_Kockovaella	0.995843
ASV_621	d__Fungi;p__Ascomycota;c__Dothideomycetes;o__Pleosporales;f__Pleosporales_fam_Incertae_sedis;g__Aaosphaeria;s__Aaosphaeria_arxii	0.998357
ASV_622	d__Fungi;p__unclassified_Fungi;c__unclassified_Fungi;o__unclassified_Fungi;f__unclassified_Fungi;g__unclassified_Fungi;s__unclassified_Fungi	1
ASV_623	d__Fungi;p__Ascomycota;c__Dothideomycetes;o__Mycosphaerellales;f__unclassified_Mycosphaerellales;g__unclassified_Mycosphaerellales;s__unclassified_Mycosphaerellales	0.786479
ASV_624	d__Fungi;p__Ascomycota;c__Sordariomycetes;o__Hypocreales;f__Nectriaceae;g__Thelonectria;s__unclassified_Thelonectria	0.818694
ASV_625	d__Fungi;p__Ascomycota;c__Sordariomycetes;o__Hypocreales;f__Cordycipitaceae;g__Simplicillium;s__unclassified_Simplicillium	0.999868
ASV_626	d__Fungi;p__Basidiomycota;c__Tremellomycetes;o__Tremellales;f__Bulleribasidiaceae;g__Vishniacozyma;s__Vishniacozyma_phoenicis	0.981119
ASV_627	d__Fungi;p__unclassified_Fungi;c__unclassified_Fungi;o__unclassified_Fungi;f__unclassified_Fungi;g__unclassified_Fungi;s__unclassified_Fungi	1
ASV_628	d__Fungi;p__Basidiomycota;c__Tremellomycetes;o__Tremellales;f__unclassified_Tremellales;g__unclassified_Tremellales;s__unclassified_Tremellales	0.959145
ASV_629	d__Fungi;p__Ascomycota;c__Lecanoromycetes;o__Lecanoromycetes_ord_Incertae_sedis;f__unclassified_Lecanoromycetes_ord_Incertae_sedis;g__unclassified_Lecanoromycetes_ord_Incertae_sedis;s__unclassified_Lecanoromycetes_ord_Incertae_sedis	0.718521
ASV_630	d__Fungi;p__Basidiomycota;c__Tremellomycetes;o__Tremellales;f__Bulleribasidiaceae;g__Bulleribasidium;s__Bulleribasidium_foliicola	0.999991
ASV_631	d__Fungi;p__unclassified_Fungi;c__unclassified_Fungi;o__unclassified_Fungi;f__unclassified_Fungi;g__unclassified_Fungi;s__unclassified_Fungi	1
ASV_632	d__Fungi;p__Ascomycota;c__Eurotiomycetes;o__Chaetothyriales;f__Trichomeriaceae;g__Brycekendrickomyces;s__Brycekendrickomyces_acaciae	0.998851
ASV_633	d__Fungi;p__Ascomycota;c__Dothideomycetes;o__unclassified_Dothideomycetes;f__unclassified_Dothideomycetes;g__unclassified_Dothideomycetes;s__unclassified_Dothideomycetes	0.998777
ASV_634	d__Fungi;p__unclassified_Fungi;c__unclassified_Fungi;o__unclassified_Fungi;f__unclassified_Fungi;g__unclassified_Fungi;s__unclassified_Fungi	1
ASV_635	d__Fungi;p__Ascomycota;c__Eurotiomycetes;o__Chaetothyriales;f__Cyphellophoraceae;g__Cyphellophora;s__Cyphellophora_sp	0.977383
ASV_636	d__Fungi;p__Ascomycota;c__Sordariomycetes;o__Hypocreales;f__Nectriaceae;g__Stephanonectria;s__Stephanonectria_keithii	0.987237
ASV_637	d__Fungi;p__Ascomycota;c__Dothideomycetes;o__Mycosphaerellales;f__Mycosphaerellaceae;g__unclassified_Mycosphaerellaceae;s__unclassified_Mycosphaerellaceae	0.981362
ASV_638	d__Fungi;p__Ascomycota;c__Lecanoromycetes;o__Caliciales;f__Physciaceae;g__Hyperphyscia;s__Hyperphyscia_crocata	1
ASV_639	d__Fungi;p__Ascomycota;c__Dothideomycetes;o__Hysteriales;f__Hysteriaceae;g__Rhytidhysteron;s__Rhytidhysteron_chromolaenae	1
ASV_640	d__Fungi;p__Ascomycota;c__Lecanoromycetes;o__Ostropales;f__Ostropales_fam_Incertae_sedis;g__Ostropales_gen_Incertae_sedis;s__Ostropales_sp	0.960394
ASV_641	d__Fungi;p__Ascomycota;c__Dothideomycetes;o__Mycosphaerellales;f__Mycosphaerellaceae;g__unclassified_Mycosphaerellaceae;s__unclassified_Mycosphaerellaceae	0.987419
ASV_642	d__Fungi;p__Ascomycota;c__Dothideomycetes;o__Pleosporales;f__Pleomassariaceae;g__Prosthemium;s__Prosthemium_betulinum	0.999999
ASV_643	d__Fungi;p__Ascomycota;c__Dothideomycetes;o__Mycosphaerellales;f__Mycosphaerellaceae;g__Neoceratosperma;s__Neoceratosperma_yunnanense	0.999622
ASV_644	d__Fungi;p__Ascomycota;c__Eurotiomycetes;o__Chaetothyriales;f__unclassified_Chaetothyriales;g__unclassified_Chaetothyriales;s__unclassified_Chaetothyriales	0.952059
ASV_645	d__Fungi;p__Ascomycota;c__Sordariomycetes;o__Hypocreales;f__Cordycipitaceae;g__Simplicillium;s__Simplicillium_lamellicola	1
ASV_646	d__Fungi;p__Ascomycota;c__Dothideomycetes;o__Pleosporales;f__Pleomassariaceae;g__Tumularia;s__Tumularia_sp	0.994604
ASV_647	d__Fungi;p__Ascomycota;c__Dothideomycetes;o__Mycosphaerellales;f__Mycosphaerellaceae;g__unclassified_Mycosphaerellaceae;s__unclassified_Mycosphaerellaceae	0.992123
ASV_648	d__Fungi;p__Basidiomycota;c__Tremellomycetes;o__Tremellales;f__Bulleribasidiaceae;g__Vishniacozyma;s__Vishniacozyma_phoenicis	0.97074
ASV_649	d__Fungi;p__Ascomycota;c__Dothideomycetes;o__Venturiales;f__Sympoventuriaceae;g__Scolecobasidium;s__Scolecobasidium_gamsii	0.997116
ASV_650	d__Fungi;p__Ascomycota;c__Dothideomycetes;o__Mycosphaerellales;f__Mycosphaerellaceae;g__Clypeosphaerella;s__Clypeosphaerella_quasiparkii	0.99851
ASV_651	d__Fungi;p__Basidiomycota;c__Tremellomycetes;o__Tremellales;f__Cuniculitremaceae;g__Kockovaella;s__unclassified_Kockovaella	0.950572
ASV_652	d__Fungi;p__unclassified_Fungi;c__unclassified_Fungi;o__unclassified_Fungi;f__unclassified_Fungi;g__unclassified_Fungi;s__unclassified_Fungi	1
ASV_653	d__Fungi;p__Ascomycota;c__Sordariomycetes;o__Xylariales;f__Xylariaceae;g__Nemania;s__unclassified_Nemania	0.999126
ASV_654	d__Fungi;p__unclassified_Fungi;c__unclassified_Fungi;o__unclassified_Fungi;f__unclassified_Fungi;g__unclassified_Fungi;s__unclassified_Fungi	1
ASV_655	d__Fungi;p__unclassified_Fungi;c__unclassified_Fungi;o__unclassified_Fungi;f__unclassified_Fungi;g__unclassified_Fungi;s__unclassified_Fungi	1
ASV_656	d__Fungi;p__Basidiomycota;c__Tremellomycetes;o__Tremellales;f__Rhynchogastremataceae;g__Papiliotrema;s__unclassified_Papiliotrema	0.896595
ASV_657	d__Fungi;p__Ascomycota;c__Eurotiomycetes;o__Chaetothyriales;f__unclassified_Chaetothyriales;g__unclassified_Chaetothyriales;s__unclassified_Chaetothyriales	0.893942
ASV_658	d__Fungi;p__Ascomycota;c__Eurotiomycetes;o__Chaetothyriales;f__Trichomeriaceae;g__Trichomerium;s__unclassified_Trichomerium	0.888328
ASV_659	d__Fungi;p__Ascomycota;c__Dothideomycetes;o__Mycosphaerellales;f__Mycosphaerellaceae;g__unclassified_Mycosphaerellaceae;s__unclassified_Mycosphaerellaceae	0.832246
ASV_660	d__Fungi;p__Ascomycota;c__Dothideomycetes;o__Pleosporales;f__Didymosphaeriaceae;g__Paraconiothyrium;s__Paraconiothyrium_archidendri	0.999468
ASV_661	d__Fungi;p__Basidiomycota;c__Tremellomycetes;o__Tremellales;f__Cuniculitremaceae;g__Kockovaella;s__unclassified_Kockovaella	0.963075
ASV_662	d__Fungi;p__Ascomycota;c__Eurotiomycetes;o__Chaetothyriales;f__Strelitzianaceae;g__Strelitziana;s__Strelitziana_australiensis	0.911996
ASV_663	d__Fungi;p__Ascomycota;c__Sordariomycetes;o__Hypocreales;f__unclassified_Hypocreales;g__unclassified_Hypocreales;s__unclassified_Hypocreales	0.990531
ASV_664	d__Fungi;p__Ascomycota;c__Eurotiomycetes;o__Chaetothyriales;f__Strelitzianaceae;g__Strelitziana;s__Strelitziana_eucalypti	0.937228
ASV_665	d__Fungi;p__Ascomycota;c__Eurotiomycetes;o__Eurotiales;f__Aspergillaceae;g__Penicillium;s__Penicillium_thomii	0.97353
ASV_666	d__Fungi;p__Ascomycota;c__Dothideomycetes;o__Pleosporales;f__Roussoellaceae;g__Neoroussoella;s__Neoroussoella_solani	0.999998
ASV_667	d__Fungi;p__Fungi_phy_Incertae_sedis;c__Fungi_cls_Incertae_sedis;o__Fungi_ord_Incertae_sedis;f__Fungi_fam_Incertae_sedis;g__Fungi_gen_Incertae_sedis;s__Fungi_sp	0.819528
ASV_668	d__Fungi;p__Ascomycota;c__Eurotiomycetes;o__Chaetothyriales;f__Cyphellophoraceae;g__Cyphellophora;s__unclassified_Cyphellophora	0.989357
ASV_669	d__Fungi;p__Ascomycota;c__Leotiomycetes;o__Helotiales;f__unclassified_Helotiales;g__unclassified_Helotiales;s__unclassified_Helotiales	0.959272
ASV_670	d__Fungi;p__Basidiomycota;c__Tremellomycetes;o__Tremellales;f__Cuniculitremaceae;g__Kockovaella;s__unclassified_Kockovaella	0.984722
ASV_671	d__Fungi;p__Basidiomycota;c__Tremellomycetes;o__Tremellales;f__Bulleribasidiaceae;g__Bulleribasidium;s__Bulleribasidium_variabile	0.991752
ASV_672	d__Fungi;p__Basidiomycota;c__Tremellomycetes;o__Tremellales;f__Bulleribasidiaceae;g__Vishniacozyma;s__Vishniacozyma_phoenicis	0.987925
ASV_673	d__Fungi;p__Ascomycota;c__unclassified_Ascomycota;o__unclassified_Ascomycota;f__unclassified_Ascomycota;g__unclassified_Ascomycota;s__unclassified_Ascomycota	0.83417
ASV_674	d__Fungi;p__Ascomycota;c__Eurotiomycetes;o__Chaetothyriales;f__Strelitzianaceae;g__Strelitziana;s__Strelitziana_eucalypti	0.958332
ASV_675	d__Fungi;p__Ascomycota;c__Sordariomycetes;o__Hypocreales;f__Tilachlidiaceae;g__Septofusidium;s__Septofusidium_herbarum	0.860735
ASV_676	d__Fungi;p__Ascomycota;c__Dothideomycetes;o__Mycosphaerellales;f__unclassified_Mycosphaerellales;g__unclassified_Mycosphaerellales;s__unclassified_Mycosphaerellales	0.956061
ASV_677	d__Fungi;p__Ascomycota;c__Eurotiomycetes;o__Chaetothyriales;f__Cyphellophoraceae;g__Cyphellophora;s__Cyphellophora_sp	0.99506
ASV_678	d__Fungi;p__Ascomycota;c__Sordariomycetes;o__Hypocreales;f__Stachybotryaceae;g__Capitofimbria;s__Capitofimbria_sp	0.721068
ASV_679	d__Fungi;p__Ascomycota;c__Sordariomycetes;o__Hypocreales;f__Cordycipitaceae;g__Simplicillium;s__unclassified_Simplicillium	0.954527
ASV_680	d__Fungi;p__Ascomycota;c__Dothideomycetes;o__Mycosphaerellales;f__Mycosphaerellaceae;g__Pseudocercospora;s__Pseudocercospora_xanthocercidis	0.927346
ASV_681	d__Fungi;p__Ascomycota;c__Dothideomycetes;o__Pleosporales;f__Didymellaceae;g__unclassified_Didymellaceae;s__unclassified_Didymellaceae	0.864075
ASV_682	d__Fungi;p__Ascomycota;c__Eurotiomycetes;o__Chaetothyriales;f__unclassified_Chaetothyriales;g__unclassified_Chaetothyriales;s__unclassified_Chaetothyriales	0.95639
ASV_683	d__Fungi;p__Ascomycota;c__Eurotiomycetes;o__Chaetothyriales;f__Chaetothyriales_fam_Incertae_sedis;g__Chaetothyriales_gen_Incertae_sedis;s__Chaetothyriales_sp	0.80426
ASV_684	d__Fungi;p__Ascomycota;c__Eurotiomycetes;o__Chaetothyriales;f__Cyphellophoraceae;g__Cyphellophora;s__Cyphellophora_sp	0.907947
ASV_685	d__Fungi;p__Ascomycota;c__Sordariomycetes;o__Hypocreales;f__Nectriaceae;g__Ophionectria;s__Ophionectria_trichospora	0.79502
ASV_686	d__Fungi;p__Ascomycota;c__Sordariomycetes;o__Glomerellales;f__Glomerellaceae;g__Colletotrichum;s__Colletotrichum_citri-medicae	0.999645
ASV_687	d__Fungi;p__Ascomycota;c__Eurotiomycetes;o__Chaetothyriales;f__Strelitzianaceae;g__Strelitziana;s__Strelitziana_eucalypti	0.977789
ASV_688	d__Fungi;p__Ascomycota;c__Sordariomycetes;o__Xylariales;f__Xylariaceae;g__unclassified_Xylariaceae;s__unclassified_Xylariaceae	0.938235
ASV_689	d__Fungi;p__Basidiomycota;c__Tremellomycetes;o__Tremellales;f__Bulleribasidiaceae;g__Hannaella;s__Hannaella_luteola	0.829321
ASV_690	d__Fungi;p__Ascomycota;c__Dothideomycetes;o__Venturiales;f__Sympoventuriaceae;g__Scolecobasidium;s__Scolecobasidium_cordanae	1
ASV_691	d__Fungi;p__Ascomycota;c__Dothideomycetes;o__Mycosphaerellales;f__Mycosphaerellaceae;g__Pallidocercospora;s__Pallidocercospora_acaciigena	0.928631
ASV_692	d__Fungi;p__Ascomycota;c__Eurotiomycetes;o__Chaetothyriales;f__Cyphellophoraceae;g__Cyphellophora;s__unclassified_Cyphellophora	0.991243
ASV_693	d__Fungi;p__Basidiomycota;c__Agaricomycetes;o__Boletales;f__Sclerodermataceae;g__Scleroderma;s__Scleroderma_yunnanense	1
ASV_694	d__Fungi;p__Ascomycota;c__Eurotiomycetes;o__Chaetothyriales;f__Cyphellophoraceae;g__Cyphellophora;s__Cyphellophora_sp	0.948016
ASV_695	d__Fungi;p__Ascomycota;c__Leotiomycetes;o__Helotiales;f__Sclerotiniaceae;g__unclassified_Sclerotiniaceae;s__unclassified_Sclerotiniaceae	0.99998
ASV_696	d__Fungi;p__unclassified_Fungi;c__unclassified_Fungi;o__unclassified_Fungi;f__unclassified_Fungi;g__unclassified_Fungi;s__unclassified_Fungi	1
ASV_697	d__Fungi;p__Ascomycota;c__Sordariomycetes;o__Glomerellales;f__Glomerellaceae;g__Colletotrichum;s__Colletotrichum_plurivorum	1
ASV_698	d__Fungi;p__Ascomycota;c__Sordariomycetes;o__Glomerellales;f__Plectosphaerellaceae;g__Plectosphaerella;s__Plectosphaerella_cucumerina	0.988489
ASV_699	d__Fungi;p__Ascomycota;c__unclassified_Ascomycota;o__unclassified_Ascomycota;f__unclassified_Ascomycota;g__unclassified_Ascomycota;s__unclassified_Ascomycota	0.872994
ASV_700	d__Fungi;p__unclassified_Fungi;c__unclassified_Fungi;o__unclassified_Fungi;f__unclassified_Fungi;g__unclassified_Fungi;s__unclassified_Fungi	1
ASV_701	d__Fungi;p__unclassified_Fungi;c__unclassified_Fungi;o__unclassified_Fungi;f__unclassified_Fungi;g__unclassified_Fungi;s__unclassified_Fungi	1
ASV_702	d__Fungi;p__Basidiomycota;c__Tremellomycetes;o__Tremellales;f__Bulleribasidiaceae;g__Vishniacozyma;s__Vishniacozyma_tephrensis	0.978858
ASV_703	d__Fungi;p__Fungi_phy_Incertae_sedis;c__Fungi_cls_Incertae_sedis;o__Fungi_ord_Incertae_sedis;f__Fungi_fam_Incertae_sedis;g__Fungi_gen_Incertae_sedis;s__Fungi_sp	0.722511
ASV_704	d__Fungi;p__Ascomycota;c__Sordariomycetes;o__Hypocreales;f__Hypocreales_fam_Incertae_sedis;g__Acremonium;s__Acremonium_camptosporum	0.999989
ASV_705	d__Fungi;p__unclassified_Fungi;c__unclassified_Fungi;o__unclassified_Fungi;f__unclassified_Fungi;g__unclassified_Fungi;s__unclassified_Fungi	1
ASV_706	d__Fungi;p__Basidiomycota;c__Tremellomycetes;o__Tremellales;f__Rhynchogastremataceae;g__Papiliotrema;s__Papiliotrema_flavescens	0.95895
ASV_707	d__Fungi;p__Ascomycota;c__Eurotiomycetes;o__Eurotiales;f__Aspergillaceae;g__Penicillium;s__Penicillium_expansum	0.819836
ASV_708	d__Fungi;p__Basidiomycota;c__unclassified_Basidiomycota;o__unclassified_Basidiomycota;f__unclassified_Basidiomycota;g__unclassified_Basidiomycota;s__unclassified_Basidiomycota	0.876724
ASV_709	d__Fungi;p__Basidiomycota;c__Agaricomycetes;o__Agaricales;f__Strophariaceae;g__Leratiomyces;s__unclassified_Leratiomyces	0.996566
ASV_710	d__Fungi;p__unclassified_Fungi;c__unclassified_Fungi;o__unclassified_Fungi;f__unclassified_Fungi;g__unclassified_Fungi;s__unclassified_Fungi	1
ASV_711	d__Fungi;p__Basidiomycota;c__Tremellomycetes;o__Tremellales;f__Bulleribasidiaceae;g__Hannaella;s__Hannaella_taiwanensis	0.964576
ASV_712	d__Fungi;p__Ascomycota;c__Sordariomycetes;o__Xylariales;f__Xylariaceae;g__Xylaria;s__Xylaria_longipes	0.987504
ASV_713	d__Fungi;p__Ascomycota;c__Sordariomycetes;o__Hypocreales;f__Nectriaceae;g__Fusarium;s__Fusarium_equiseti	0.948051
ASV_714	d__Fungi;p__Ascomycota;c__Dothideomycetes;o__Mycosphaerellales;f__Mycosphaerellaceae;g__Neoceratosperma;s__Neoceratosperma_yunnanense	0.999997
ASV_715	d__Fungi;p__Ascomycota;c__Sordariomycetes;o__Hypocreales;f__Hypocreaceae;g__Trichoderma;s__Trichoderma_koningii	0.724282
ASV_716	d__Fungi;p__unclassified_Fungi;c__unclassified_Fungi;o__unclassified_Fungi;f__unclassified_Fungi;g__unclassified_Fungi;s__unclassified_Fungi	1
ASV_717	d__Fungi;p__Ascomycota;c__Dothideomycetes;o__Mycosphaerellales;f__Mycosphaerellaceae;g__Teratoramularia;s__Teratoramularia_infinita	0.755151
ASV_718	d__Fungi;p__Ascomycota;c__Dothideomycetes;o__Mycosphaerellales;f__unclassified_Mycosphaerellales;g__unclassified_Mycosphaerellales;s__unclassified_Mycosphaerellales	0.78808
ASV_719	d__Fungi;p__Basidiomycota;c__Agaricomycetes;o__Agaricales;f__Psathyrellaceae;g__Coprinopsis;s__Coprinopsis_pachyderma	0.824534
ASV_720	d__Fungi;p__Ascomycota;c__Dothideomycetes;o__Pleosporales;f__Lophiostomataceae;g__Lophiostoma;s__Lophiostoma_clematidis-subumbellatae	0.947073
ASV_721	d__Fungi;p__Ascomycota;c__Sordariomycetes;o__Hypocreales;f__unclassified_Hypocreales;g__unclassified_Hypocreales;s__unclassified_Hypocreales	0.991376
ASV_722	d__Fungi;p__Ascomycota;c__Dothideomycetes;o__Capnodiales;f__Xenodevriesiaceae;g__Xenodevriesia;s__Xenodevriesia_strelitziicola	0.988465
ASV_723	d__Fungi;p__Ascomycota;c__Dothideomycetes;o__Mycosphaerellales;f__unclassified_Mycosphaerellales;g__unclassified_Mycosphaerellales;s__unclassified_Mycosphaerellales	0.750991
ASV_724	d__Fungi;p__Basidiomycota;c__Tremellomycetes;o__Tremellales;f__Cuniculitremaceae;g__Kockovaella;s__unclassified_Kockovaella	0.996531
ASV_725	d__Fungi;p__unclassified_Fungi;c__unclassified_Fungi;o__unclassified_Fungi;f__unclassified_Fungi;g__unclassified_Fungi;s__unclassified_Fungi	1
ASV_726	d__Fungi;p__unclassified_Fungi;c__unclassified_Fungi;o__unclassified_Fungi;f__unclassified_Fungi;g__unclassified_Fungi;s__unclassified_Fungi	1
ASV_727	d__Fungi;p__Basidiomycota;c__Tremellomycetes;o__Tremellales;f__Bulleribasidiaceae;g__Hannaella;s__Hannaella_sinensis	0.999904
ASV_728	d__Fungi;p__Basidiomycota;c__Tremellomycetes;o__Tremellales;f__Cuniculitremaceae;g__Kockovaella;s__unclassified_Kockovaella	0.999995
ASV_729	d__Fungi;p__Ascomycota;c__Sordariomycetes;o__Hypocreales;f__Nectriaceae;g__Fusarium;s__unclassified_Fusarium	0.846008
ASV_730	d__Fungi;p__Ascomycota;c__Sordariomycetes;o__Glomerellales;f__Glomerellaceae;g__Colletotrichum;s__unclassified_Colletotrichum	0.994855
ASV_731	d__Fungi;p__Basidiomycota;c__Tremellomycetes;o__Tremellales;f__Cuniculitremaceae;g__Kockovaella;s__unclassified_Kockovaella	0.995111
ASV_732	d__Fungi;p__unclassified_Fungi;c__unclassified_Fungi;o__unclassified_Fungi;f__unclassified_Fungi;g__unclassified_Fungi;s__unclassified_Fungi	1
ASV_733	d__Fungi;p__Ascomycota;c__Eurotiomycetes;o__Chaetothyriales;f__Trichomeriaceae;g__Knufia;s__unclassified_Knufia	0.750101
ASV_734	d__Fungi;p__Ascomycota;c__Sordariomycetes;o__Hypocreales;f__Cordycipitaceae;g__unclassified_Cordycipitaceae;s__unclassified_Cordycipitaceae	0.999993
ASV_735	d__Fungi;p__Basidiomycota;c__Tremellomycetes;o__Tremellales;f__Cuniculitremaceae;g__Kockovaella;s__unclassified_Kockovaella	0.999996
ASV_736	d__Fungi;p__Ascomycota;c__Eurotiomycetes;o__Chaetothyriales;f__unclassified_Chaetothyriales;g__unclassified_Chaetothyriales;s__unclassified_Chaetothyriales	0.933596
ASV_737	d__Fungi;p__Ascomycota;c__Eurotiomycetes;o__Chaetothyriales;f__Trichomeriaceae;g__Trichomerium;s__Trichomerium_gloeosporum	0.83857
ASV_738	d__Fungi;p__Ascomycota;c__Eurotiomycetes;o__Chaetothyriales;f__unclassified_Chaetothyriales;g__unclassified_Chaetothyriales;s__unclassified_Chaetothyriales	0.704133
ASV_739	d__Fungi;p__Ascomycota;c__Eurotiomycetes;o__Chaetothyriales;f__Cyphellophoraceae;g__Cyphellophora;s__Cyphellophora_sp	0.925433
ASV_740	d__Fungi;p__Ascomycota;c__Dothideomycetes;o__Mycosphaerellales;f__unclassified_Mycosphaerellales;g__unclassified_Mycosphaerellales;s__unclassified_Mycosphaerellales	0.903415
ASV_741	d__Fungi;p__unclassified_Fungi;c__unclassified_Fungi;o__unclassified_Fungi;f__unclassified_Fungi;g__unclassified_Fungi;s__unclassified_Fungi	1
ASV_742	d__Fungi;p__unclassified_Fungi;c__unclassified_Fungi;o__unclassified_Fungi;f__unclassified_Fungi;g__unclassified_Fungi;s__unclassified_Fungi	1
ASV_743	d__Fungi;p__Ascomycota;c__Dothideomycetes;o__Mycosphaerellales;f__unclassified_Mycosphaerellales;g__unclassified_Mycosphaerellales;s__unclassified_Mycosphaerellales	0.955422
ASV_744	d__Fungi;p__unclassified_Fungi;c__unclassified_Fungi;o__unclassified_Fungi;f__unclassified_Fungi;g__unclassified_Fungi;s__unclassified_Fungi	1
ASV_745	d__Fungi;p__unclassified_Fungi;c__unclassified_Fungi;o__unclassified_Fungi;f__unclassified_Fungi;g__unclassified_Fungi;s__unclassified_Fungi	1
ASV_746	d__Fungi;p__Basidiomycota;c__Tremellomycetes;o__Tremellales;f__Cuniculitremaceae;g__Kockovaella;s__unclassified_Kockovaella	0.993238
ASV_747	d__Fungi;p__Basidiomycota;c__Tremellomycetes;o__Tremellales;f__Cuniculitremaceae;g__Kockovaella;s__unclassified_Kockovaella	0.999995
ASV_748	d__Fungi;p__Ascomycota;c__Sordariomycetes;o__Hypocreales;f__Cordycipitaceae;g__Simplicillium;s__unclassified_Simplicillium	0.931788
ASV_749	d__Fungi;p__Ascomycota;c__Eurotiomycetes;o__Chaetothyriales;f__Chaetothyriales_fam_Incertae_sedis;g__Chaetothyriales_gen_Incertae_sedis;s__Chaetothyriales_sp	0.721942
ASV_750	d__Fungi;p__Ascomycota;c__Dothideomycetes;o__Mycosphaerellales;f__Mycosphaerellaceae;g__Clypeosphaerella;s__Clypeosphaerella_quasiparkii	0.968963
ASV_751	d__Fungi;p__Ascomycota;c__Dothideomycetes;o__Pleosporales;f__unclassified_Pleosporales;g__unclassified_Pleosporales;s__unclassified_Pleosporales	0.889069
ASV_752	d__Fungi;p__Basidiomycota;c__Tremellomycetes;o__Tremellales;f__Bulleribasidiaceae;g__Hannaella;s__Hannaella_luteola	0.826928
ASV_753	d__Fungi;p__Ascomycota;c__Dothideomycetes;o__Mycosphaerellales;f__unclassified_Mycosphaerellales;g__unclassified_Mycosphaerellales;s__unclassified_Mycosphaerellales	0.881228
ASV_754	d__Fungi;p__Ascomycota;c__Sordariomycetes;o__unclassified_Sordariomycetes;f__unclassified_Sordariomycetes;g__unclassified_Sordariomycetes;s__unclassified_Sordariomycetes	0.973793
ASV_755	d__Fungi;p__unclassified_Fungi;c__unclassified_Fungi;o__unclassified_Fungi;f__unclassified_Fungi;g__unclassified_Fungi;s__unclassified_Fungi	1
ASV_756	d__Fungi;p__Basidiomycota;c__Tremellomycetes;o__Tremellales;f__Bulleribasidiaceae;g__Hannaella;s__Hannaella_sinensis	0.999854
ASV_757	d__Fungi;p__Ascomycota;c__Dothideomycetes;o__Hysteriales;f__Hysteriaceae;g__Rhytidhysteron;s__Rhytidhysteron_erioi	0.999961
ASV_758	d__Fungi;p__Ascomycota;c__Dothideomycetes;o__Hysteriales;f__Hysteriaceae;g__Rhytidhysteron;s__Rhytidhysteron_thailandicum	0.967944
ASV_759	d__Fungi;p__Ascomycota;c__Dothideomycetes;o__Pleosporales;f__Didymosphaeriaceae;g__Letendraea;s__Letendraea_cordylinicola	1
ASV_760	d__Fungi;p__unclassified_Fungi;c__unclassified_Fungi;o__unclassified_Fungi;f__unclassified_Fungi;g__unclassified_Fungi;s__unclassified_Fungi	1
ASV_761	d__Fungi;p__Ascomycota;c__Eurotiomycetes;o__Chaetothyriales;f__Strelitzianaceae;g__Strelitziana;s__Strelitziana_australiensis	0.78853
ASV_762	d__Fungi;p__Ascomycota;c__unclassified_Ascomycota;o__unclassified_Ascomycota;f__unclassified_Ascomycota;g__unclassified_Ascomycota;s__unclassified_Ascomycota	0.85303
ASV_763	d__Fungi;p__Basidiomycota;c__Tremellomycetes;o__Tremellales;f__Cuniculitremaceae;g__Kockovaella;s__unclassified_Kockovaella	0.993617
ASV_764	d__Fungi;p__Ascomycota;c__Eurotiomycetes;o__unclassified_Eurotiomycetes;f__unclassified_Eurotiomycetes;g__unclassified_Eurotiomycetes;s__unclassified_Eurotiomycetes	0.997431
ASV_765	d__Fungi;p__Ascomycota;c__Sordariomycetes;o__Hypocreales;f__Hypocreales_fam_Incertae_sedis;g__Sarocladium;s__Sarocladium_terricola	0.916111
ASV_766	d__Fungi;p__Basidiomycota;c__Tremellomycetes;o__Tremellales;f__Cuniculitremaceae;g__Kockovaella;s__unclassified_Kockovaella	0.945328
ASV_767	d__Fungi;p__Ascomycota;c__unclassified_Ascomycota;o__unclassified_Ascomycota;f__unclassified_Ascomycota;g__unclassified_Ascomycota;s__unclassified_Ascomycota	0.991618
ASV_768	d__Fungi;p__Ascomycota;c__Dothideomycetes;o__Mycosphaerellales;f__Mycosphaerellaceae;g__Zasmidium;s__Zasmidium_strelitziae	0.718758
ASV_769	d__Fungi;p__Ascomycota;c__unclassified_Ascomycota;o__unclassified_Ascomycota;f__unclassified_Ascomycota;g__unclassified_Ascomycota;s__unclassified_Ascomycota	0.786484
ASV_770	d__Fungi;p__Ascomycota;c__Dothideomycetes;o__Pleosporales;f__Didymosphaeriaceae;g__Neokalmusia;s__Neokalmusia_arundinis	0.999986
ASV_771	d__Fungi;p__Basidiomycota;c__unclassified_Basidiomycota;o__unclassified_Basidiomycota;f__unclassified_Basidiomycota;g__unclassified_Basidiomycota;s__unclassified_Basidiomycota	0.917602
ASV_772	d__Fungi;p__Ascomycota;c__Sordariomycetes;o__Myrmecridiales;f__Myrmecridiaceae;g__Myrmecridium;s__Myrmecridium_sp	0.771066
ASV_773	d__Fungi;p__Ascomycota;c__Sordariomycetes;o__Hypocreales;f__Bionectriaceae;g__Geosmithia;s__Geosmithia_pallida	0.987044
ASV_774	d__Fungi;p__Ascomycota;c__Dothideomycetes;o__Mycosphaerellales;f__Mycosphaerellaceae;g__Acrodontium;s__Acrodontium_neolitseae	0.991308
ASV_775	d__Fungi;p__Ascomycota;c__Dothideomycetes;o__Pleosporales;f__Leptosphaeriaceae;g__Ampelomyces;s__Ampelomyces_quisqualis	1
ASV_776	d__Fungi;p__Ascomycota;c__Eurotiomycetes;o__Chaetothyriales;f__Strelitzianaceae;g__Strelitziana;s__Strelitziana_africana	1
ASV_777	d__Fungi;p__unclassified_Fungi;c__unclassified_Fungi;o__unclassified_Fungi;f__unclassified_Fungi;g__unclassified_Fungi;s__unclassified_Fungi	1
ASV_778	d__Fungi;p__unclassified_Fungi;c__unclassified_Fungi;o__unclassified_Fungi;f__unclassified_Fungi;g__unclassified_Fungi;s__unclassified_Fungi	1
ASV_779	d__Fungi;p__Basidiomycota;c__Tremellomycetes;o__Tremellales;f__Bulleraceae;g__Bullera;s__unclassified_Bullera	0.999964
ASV_780	d__Fungi;p__Basidiomycota;c__Agaricostilbomycetes;o__Agaricostilbales;f__Agaricostilbales_fam_Incertae_sedis;g__Agaricostilbales_gen_Incertae_sedis;s__Agaricostilbales_sp	0.897864
ASV_781	d__Fungi;p__Ascomycota;c__Dothideomycetes;o__Mycosphaerellales;f__Mycosphaerellaceae;g__Neoceratosperma;s__Neoceratosperma_yunnanense	0.998637
ASV_782	d__Fungi;p__Ascomycota;c__Dothideomycetes;o__Mycosphaerellales;f__Mycosphaerellaceae;g__unclassified_Mycosphaerellaceae;s__unclassified_Mycosphaerellaceae	0.992071
ASV_783	d__Fungi;p__Ascomycota;c__Eurotiomycetes;o__Chaetothyriales;f__Cyphellophoraceae;g__Cyphellophora;s__unclassified_Cyphellophora	0.700955
ASV_784	d__Fungi;p__Ascomycota;c__Leotiomycetes;o__Helotiales;f__Rutstroemiaceae;g__Lambertella;s__Lambertella_sp	0.972741
ASV_785	d__Fungi;p__unclassified_Fungi;c__unclassified_Fungi;o__unclassified_Fungi;f__unclassified_Fungi;g__unclassified_Fungi;s__unclassified_Fungi	1
ASV_786	d__Fungi;p__Basidiomycota;c__Tremellomycetes;o__Tremellales;f__Bulleribasidiaceae;g__Hannaella;s__Hannaella_luteola	0.756298
ASV_787	d__Fungi;p__Ascomycota;c__Dothideomycetes;o__Pleosporales;f__Nigrogranaceae;g__Nigrograna;s__unclassified_Nigrograna	0.912186
ASV_788	d__Fungi;p__Basidiomycota;c__Tremellomycetes;o__Tremellales;f__Bulleribasidiaceae;g__Hannaella;s__Hannaella_sinensis	0.999867
ASV_789	d__Fungi;p__Ascomycota;c__Dothideomycetes;o__Pleosporales;f__Didymosphaeriaceae;g__Pseudopithomyces;s__Pseudopithomyces_rosae	0.983163
ASV_790	d__Fungi;p__Ascomycota;c__Eurotiomycetes;o__Chaetothyriales;f__Trichomeriaceae;g__Trichomerium;s__Trichomerium_flexuosum	0.999976
ASV_791	d__Fungi;p__Basidiomycota;c__Tremellomycetes;o__Tremellales;f__Rhynchogastremataceae;g__Papiliotrema;s__Papiliotrema_flavescens	0.96748
ASV_792	d__Fungi;p__Ascomycota;c__Dothideomycetes;o__unclassified_Dothideomycetes;f__unclassified_Dothideomycetes;g__unclassified_Dothideomycetes;s__unclassified_Dothideomycetes	0.989942
ASV_793	d__Fungi;p__unclassified_Fungi;c__unclassified_Fungi;o__unclassified_Fungi;f__unclassified_Fungi;g__unclassified_Fungi;s__unclassified_Fungi	1
ASV_794	d__Fungi;p__unclassified_Fungi;c__unclassified_Fungi;o__unclassified_Fungi;f__unclassified_Fungi;g__unclassified_Fungi;s__unclassified_Fungi	1
ASV_795	d__Fungi;p__Ascomycota;c__Dothideomycetes;o__Pleosporales;f__Anteagloniaceae;g__Anteaglonium;s__Anteaglonium_parvulum	0.999484
ASV_796	d__Fungi;p__Ascomycota;c__Dothideomycetes;o__Pleosporales;f__Cucurbitariaceae;g__Pyrenochaetopsis;s__Pyrenochaetopsis_kuksensis	0.77554
ASV_797	d__Fungi;p__Ascomycota;c__Dothideomycetes;o__Mycosphaerellales;f__unclassified_Mycosphaerellales;g__unclassified_Mycosphaerellales;s__unclassified_Mycosphaerellales	0.922507
ASV_798	d__Fungi;p__Ascomycota;c__Eurotiomycetes;o__Chaetothyriales;f__Cyphellophoraceae;g__Cyphellophora;s__Cyphellophora_sp	0.991931
ASV_799	d__Fungi;p__Ascomycota;c__Sordariomycetes;o__Diaporthales;f__Diaporthaceae;g__Diaporthe;s__Diaporthe_sp	0.729731
ASV_800	d__Fungi;p__Ascomycota;c__Eurotiomycetes;o__Chaetothyriales;f__Cyphellophoraceae;g__Cyphellophora;s__Cyphellophora_sessilis	1
ASV_801	d__Fungi;p__unclassified_Fungi;c__unclassified_Fungi;o__unclassified_Fungi;f__unclassified_Fungi;g__unclassified_Fungi;s__unclassified_Fungi	1
ASV_802	d__Fungi;p__Ascomycota;c__Dothideomycetes;o__unclassified_Dothideomycetes;f__unclassified_Dothideomycetes;g__unclassified_Dothideomycetes;s__unclassified_Dothideomycetes	0.938341
ASV_803	d__Fungi;p__unclassified_Fungi;c__unclassified_Fungi;o__unclassified_Fungi;f__unclassified_Fungi;g__unclassified_Fungi;s__unclassified_Fungi	1
ASV_804	d__Fungi;p__Basidiomycota;c__Tremellomycetes;o__Tremellales;f__Bulleribasidiaceae;g__Hannaella;s__Hannaella_sinensis	0.999851
ASV_805	d__Fungi;p__Ascomycota;c__Sordariomycetes;o__Hypocreales;f__Cordycipitaceae;g__unclassified_Cordycipitaceae;s__unclassified_Cordycipitaceae	0.999992
ASV_806	d__Fungi;p__Basidiomycota;c__unclassified_Basidiomycota;o__unclassified_Basidiomycota;f__unclassified_Basidiomycota;g__unclassified_Basidiomycota;s__unclassified_Basidiomycota	0.848075
ASV_807	d__Fungi;p__Ascomycota;c__Dothideomycetes;o__Capnodiales;f__unclassified_Capnodiales;g__unclassified_Capnodiales;s__unclassified_Capnodiales	0.711827
ASV_808	d__Fungi;p__Ascomycota;c__Eurotiomycetes;o__Chaetothyriales;f__Cyphellophoraceae;g__Cyphellophora;s__Cyphellophora_sp	0.977242
ASV_809	d__Fungi;p__Ascomycota;c__Sordariomycetes;o__Xylariales;f__Xylariales_fam_Incertae_sedis;g__Hansfordia;s__unclassified_Hansfordia	0.999091
ASV_810	d__Fungi;p__Ascomycota;c__Dothideomycetes;o__Mycosphaerellales;f__Mycosphaerellaceae;g__Clypeosphaerella;s__Clypeosphaerella_quasiparkii	0.992225
ASV_811	d__Fungi;p__unclassified_Fungi;c__unclassified_Fungi;o__unclassified_Fungi;f__unclassified_Fungi;g__unclassified_Fungi;s__unclassified_Fungi	1
ASV_812	d__Fungi;p__Ascomycota;c__Dothideomycetes;o__Pleosporales;f__unclassified_Pleosporales;g__unclassified_Pleosporales;s__unclassified_Pleosporales	0.896429
ASV_813	d__Fungi;p__Ascomycota;c__Sordariomycetes;o__Hypocreales;f__unclassified_Hypocreales;g__unclassified_Hypocreales;s__unclassified_Hypocreales	0.884488
ASV_814	d__Fungi;p__Basidiomycota;c__Tremellomycetes;o__Tremellales;f__Bulleribasidiaceae;g__Hannaella;s__Hannaella_taiwanensis	0.95394
ASV_815	d__Fungi;p__Ascomycota;c__Eurotiomycetes;o__Chaetothyriales;f__Cyphellophoraceae;g__Cyphellophora;s__Cyphellophora_sp	0.993806
ASV_816	d__Fungi;p__Ascomycota;c__Eurotiomycetes;o__Chaetothyriales;f__unclassified_Chaetothyriales;g__unclassified_Chaetothyriales;s__unclassified_Chaetothyriales	0.849926
ASV_817	d__Fungi;p__unclassified_Fungi;c__unclassified_Fungi;o__unclassified_Fungi;f__unclassified_Fungi;g__unclassified_Fungi;s__unclassified_Fungi	1
ASV_818	d__Fungi;p__Ascomycota;c__Eurotiomycetes;o__Chaetothyriales;f__Cyphellophoraceae;g__Cyphellophora;s__Cyphellophora_sp	0.888988
ASV_819	d__Fungi;p__Basidiomycota;c__Tremellomycetes;o__Tremellales;f__Bulleribasidiaceae;g__Vishniacozyma;s__Vishniacozyma_phoenicis	0.988484
ASV_820	d__Fungi;p__Ascomycota;c__Dothideomycetes;o__Mycosphaerellales;f__Mycosphaerellaceae;g__unclassified_Mycosphaerellaceae;s__unclassified_Mycosphaerellaceae	0.99024
ASV_821	d__Fungi;p__Ascomycota;c__Dothideomycetes;o__Pleosporales;f__Phaeosphaeriaceae;g__Setophoma;s__Setophoma_pseudosacchari	0.902124
ASV_822	d__Fungi;p__Ascomycota;c__Dothideomycetes;o__Mycosphaerellales;f__unclassified_Mycosphaerellales;g__unclassified_Mycosphaerellales;s__unclassified_Mycosphaerellales	0.736287
ASV_823	d__Fungi;p__Basidiomycota;c__Tremellomycetes;o__Tremellales;f__Bulleribasidiaceae;g__Hannaella;s__Hannaella_luteola	0.852381
ASV_824	d__Fungi;p__Ascomycota;c__Eurotiomycetes;o__Chaetothyriales;f__Trichomeriaceae;g__Trichomerium;s__Trichomerium_flexuosum	0.955456
ASV_825	d__Fungi;p__Ascomycota;c__Eurotiomycetes;o__Chaetothyriales;f__Trichomeriaceae;g__Trichomerium;s__Trichomerium_deniquelatum	0.845126
ASV_826	d__Fungi;p__unclassified_Fungi;c__unclassified_Fungi;o__unclassified_Fungi;f__unclassified_Fungi;g__unclassified_Fungi;s__unclassified_Fungi	1
ASV_827	d__Fungi;p__Ascomycota;c__Dothideomycetes;o__Mycosphaerellales;f__unclassified_Mycosphaerellales;g__unclassified_Mycosphaerellales;s__unclassified_Mycosphaerellales	0.850311
ASV_828	d__Fungi;p__unclassified_Fungi;c__unclassified_Fungi;o__unclassified_Fungi;f__unclassified_Fungi;g__unclassified_Fungi;s__unclassified_Fungi	1
ASV_829	d__Fungi;p__Ascomycota;c__Eurotiomycetes;o__Chaetothyriales;f__unclassified_Chaetothyriales;g__unclassified_Chaetothyriales;s__unclassified_Chaetothyriales	0.968096
ASV_830	d__Fungi;p__Ascomycota;c__Dothideomycetes;o__Capnodiales;f__Cladosporiaceae;g__Toxicocladosporium;s__Toxicocladosporium_glendoranum	0.999998
ASV_831	d__Fungi;p__Ascomycota;c__Eurotiomycetes;o__Chaetothyriales;f__Cyphellophoraceae;g__Cyphellophora;s__Cyphellophora_sp	0.866991
ASV_832	d__Fungi;p__Basidiomycota;c__Tremellomycetes;o__Tremellales;f__Bulleribasidiaceae;g__Hannaella;s__Hannaella_luteola	0.869039
ASV_833	d__Fungi;p__Basidiomycota;c__Agaricomycetes;o__Polyporales;f__Polyporaceae;g__Tinctoporellus;s__Tinctoporellus_bubalinus	0.990789
ASV_834	d__Fungi;p__Ascomycota;c__Dothideomycetes;o__Mycosphaerellales;f__Mycosphaerellaceae;g__Pseudocercospora;s__Pseudocercospora_cyatheae	0.872808
ASV_835	d__Fungi;p__Ascomycota;c__Sordariomycetes;o__unclassified_Sordariomycetes;f__unclassified_Sordariomycetes;g__unclassified_Sordariomycetes;s__unclassified_Sordariomycetes	0.8824
ASV_836	d__Fungi;p__Basidiomycota;c__Agaricomycetes;o__Agaricales;f__Bolbitiaceae;g__Conocybe;s__Conocybe_anthracophila	0.987455
ASV_837	d__Fungi;p__Ascomycota;c__Sordariomycetes;o__unclassified_Sordariomycetes;f__unclassified_Sordariomycetes;g__unclassified_Sordariomycetes;s__unclassified_Sordariomycetes	0.890662
ASV_838	d__Fungi;p__Ascomycota;c__Eurotiomycetes;o__Chaetothyriales;f__Strelitzianaceae;g__Strelitziana;s__Strelitziana_africana	0.999999
ASV_839	d__Fungi;p__Ascomycota;c__Dothideomycetes;o__Mycosphaerellales;f__Mycosphaerellaceae;g__unclassified_Mycosphaerellaceae;s__unclassified_Mycosphaerellaceae	0.758037
ASV_840	d__Fungi;p__Ascomycota;c__Sordariomycetes;o__Trichosphaeriales;f__Trichosphaeriaceae;g__Nigrospora;s__unclassified_Nigrospora	0.999994
ASV_841	d__Fungi;p__Ascomycota;c__Eurotiomycetes;o__Chaetothyriales;f__Strelitzianaceae;g__Strelitziana;s__unclassified_Strelitziana	0.999963
ASV_842	d__Fungi;p__Ascomycota;c__Dothideomycetes;o__Pleosporales;f__unclassified_Pleosporales;g__unclassified_Pleosporales;s__unclassified_Pleosporales	0.900598
ASV_843	d__Fungi;p__Ascomycota;c__Eurotiomycetes;o__Chaetothyriales;f__Strelitzianaceae;g__Strelitziana;s__Strelitziana_australiensis	0.887689
ASV_844	d__Fungi;p__Ascomycota;c__unclassified_Ascomycota;o__unclassified_Ascomycota;f__unclassified_Ascomycota;g__unclassified_Ascomycota;s__unclassified_Ascomycota	0.992171
ASV_845	d__Fungi;p__Basidiomycota;c__Tremellomycetes;o__Tremellales;f__Bulleribasidiaceae;g__Hannaella;s__Hannaella_luteola	0.825708
ASV_846	d__Fungi;p__Ascomycota;c__Dothideomycetes;o__Botryosphaeriales;f__Phyllostictaceae;g__Phyllosticta;s__Phyllosticta_capitalensis	0.997197
ASV_847	d__Fungi;p__Ascomycota;c__Sordariomycetes;o__Xylariales;f__Xylariaceae;g__Nemania;s__Nemania_diffusa	0.991261
ASV_848	d__Fungi;p__Ascomycota;c__Eurotiomycetes;o__Eurotiales;f__Aspergillaceae;g__Penicillium;s__Penicillium_expansum	0.765751
ASV_849	d__Fungi;p__Ascomycota;c__Dothideomycetes;o__Pleosporales;f__Phaeosphaeriaceae;g__Phaeosphaeria;s__Phaeosphaeria_phoenicicola	0.798925
ASV_850	d__Fungi;p__Ascomycota;c__Lecanoromycetes;o__Lecanorales;f__Ramalinaceae;g__Bacidina;s__unclassified_Bacidina	0.942176
ASV_851	d__Fungi;p__Ascomycota;c__Dothideomycetes;o__Capnodiales;f__Xenodevriesiaceae;g__Xenodevriesia;s__Xenodevriesia_strelitziicola	0.989554
ASV_852	d__Fungi;p__unclassified_Fungi;c__unclassified_Fungi;o__unclassified_Fungi;f__unclassified_Fungi;g__unclassified_Fungi;s__unclassified_Fungi	1
ASV_853	d__Fungi;p__unclassified_Fungi;c__unclassified_Fungi;o__unclassified_Fungi;f__unclassified_Fungi;g__unclassified_Fungi;s__unclassified_Fungi	1
ASV_854	d__Fungi;p__Ascomycota;c__Eurotiomycetes;o__Chaetothyriales;f__Trichomeriaceae;g__Trichomerium;s__Trichomerium_flexuosum	0.798767
ASV_855	d__Fungi;p__Ascomycota;c__Dothideomycetes;o__Capnodiales;f__Capnodiaceae;g__Capnodium;s__Capnodium_alfenasii	0.848828
ASV_856	d__Fungi;p__Ascomycota;c__Eurotiomycetes;o__Chaetothyriales;f__Strelitzianaceae;g__Strelitziana;s__Strelitziana_africana	1
ASV_857	d__Fungi;p__Ascomycota;c__Dothideomycetes;o__Mycosphaerellales;f__Mycosphaerellaceae;g__Teratoramularia;s__Teratoramularia_infinita	0.853363
ASV_858	d__Fungi;p__Ascomycota;c__Sordariomycetes;o__Hypocreales;f__unclassified_Hypocreales;g__unclassified_Hypocreales;s__unclassified_Hypocreales	0.996371
ASV_859	d__Fungi;p__Ascomycota;c__Dothideomycetes;o__Pleosporales;f__Torulaceae;g__Torula;s__Torula_lancangjiangensis	0.980073
ASV_860	d__Fungi;p__Ascomycota;c__Sordariomycetes;o__Xylariales;f__Hypoxylaceae;g__Daldinia;s__unclassified_Daldinia	1
ASV_861	d__Fungi;p__Ascomycota;c__Dothideomycetes;o__Pleosporales;f__Didymosphaeriaceae;g__Paraconiothyrium;s__unclassified_Paraconiothyrium	0.902685
ASV_862	d__Fungi;p__Ascomycota;c__Sordariomycetes;o__Glomerellales;f__Plectosphaerellaceae;g__Longitudinalis;s__Longitudinalis_nabanheensis	0.73449
ASV_863	d__Fungi;p__unclassified_Fungi;c__unclassified_Fungi;o__unclassified_Fungi;f__unclassified_Fungi;g__unclassified_Fungi;s__unclassified_Fungi	1
ASV_864	d__Fungi;p__unclassified_Fungi;c__unclassified_Fungi;o__unclassified_Fungi;f__unclassified_Fungi;g__unclassified_Fungi;s__unclassified_Fungi	1
ASV_865	d__Fungi;p__Ascomycota;c__Sordariomycetes;o__Hypocreales;f__Cordycipitaceae;g__unclassified_Cordycipitaceae;s__unclassified_Cordycipitaceae	0.999981
ASV_866	d__Fungi;p__Ascomycota;c__Sordariomycetes;o__Sordariales;f__Podosporaceae;g__Cladorrhinum;s__Cladorrhinum_flexuosum	0.986847
ASV_867	d__Fungi;p__Ascomycota;c__Dothideomycetes;o__Mycosphaerellales;f__unclassified_Mycosphaerellales;g__unclassified_Mycosphaerellales;s__unclassified_Mycosphaerellales	0.79148
ASV_868	d__Fungi;p__Ascomycota;c__Dothideomycetes;o__Mycosphaerellales;f__Mycosphaerellaceae;g__unclassified_Mycosphaerellaceae;s__unclassified_Mycosphaerellaceae	0.744446
ASV_869	d__Fungi;p__Basidiomycota;c__Agaricomycetes;o__Agaricales;f__Schizophyllaceae;g__Schizophyllum;s__Schizophyllum_amplum	0.989441
ASV_870	d__Fungi;p__Ascomycota;c__Dothideomycetes;o__Capnodiales;f__unclassified_Capnodiales;g__unclassified_Capnodiales;s__unclassified_Capnodiales	0.79195
ASV_871	d__Fungi;p__Basidiomycota;c__Tremellomycetes;o__Tremellales;f__Cuniculitremaceae;g__Kockovaella;s__unclassified_Kockovaella	0.898876
ASV_872	d__Fungi;p__Ascomycota;c__Dothideomycetes;o__Myriangiales;f__Elsinoaceae;g__Elsinoe;s__unclassified_Elsinoe	0.887509
ASV_873	d__Fungi;p__Ascomycota;c__Eurotiomycetes;o__Chaetothyriales;f__Trichomeriaceae;g__Brycekendrickomyces;s__Brycekendrickomyces_acaciae	0.999154
ASV_874	d__Fungi;p__Ascomycota;c__Dothideomycetes;o__Pleosporales;f__Phaeosphaeriaceae;g__Phaeosphaeria;s__unclassified_Phaeosphaeria	0.991555
ASV_875	d__Fungi;p__Ascomycota;c__Eurotiomycetes;o__Chaetothyriales;f__Cyphellophoraceae;g__Cyphellophora;s__Cyphellophora_sp	0.997833
ASV_876	d__Fungi;p__Basidiomycota;c__Microbotryomycetes;o__Microbotryomycetes_ord_Incertae_sedis;f__Microbotryomycetes_fam_Incertae_sedis;g__Curvibasidium;s__Curvibasidium_sp	0.732271
ASV_877	d__Fungi;p__Ascomycota;c__Eurotiomycetes;o__Chaetothyriales;f__Chaetothyriaceae;g__Ceramothyrium;s__Ceramothyrium_fici	0.79023
ASV_878	d__Fungi;p__Ascomycota;c__Sordariomycetes;o__Hypocreales;f__Hypocreales_fam_Incertae_sedis;g__Chlorocillium;s__Chlorocillium_griseum	0.999997
ASV_879	d__Fungi;p__Ascomycota;c__Dothideomycetes;o__Mycosphaerellales;f__Mycosphaerellaceae;g__unclassified_Mycosphaerellaceae;s__unclassified_Mycosphaerellaceae	0.72849
ASV_880	d__Fungi;p__unclassified_Fungi;c__unclassified_Fungi;o__unclassified_Fungi;f__unclassified_Fungi;g__unclassified_Fungi;s__unclassified_Fungi	1
ASV_881	d__Fungi;p__unclassified_Fungi;c__unclassified_Fungi;o__unclassified_Fungi;f__unclassified_Fungi;g__unclassified_Fungi;s__unclassified_Fungi	1
ASV_882	d__Fungi;p__Basidiomycota;c__Tremellomycetes;o__Tremellales;f__Bulleraceae;g__Bullera;s__unclassified_Bullera	0.99996
ASV_883	d__Fungi;p__Ascomycota;c__Eurotiomycetes;o__Chaetothyriales;f__Cyphellophoraceae;g__Cyphellophora;s__Cyphellophora_sp	0.989335
ASV_884	d__Fungi;p__Ascomycota;c__Lecanoromycetes;o__Lecanorales;f__Pilocarpaceae;g__Fellhanera;s__unclassified_Fellhanera	0.780889
ASV_885	d__Fungi;p__Ascomycota;c__Dothideomycetes;o__Pleosporales;f__Didymosphaeriaceae;g__Neokalmusia;s__Neokalmusia_arundinis	0.999935
ASV_886	d__Fungi;p__Ascomycota;c__Eurotiomycetes;o__Chaetothyriales;f__Strelitzianaceae;g__Strelitziana;s__unclassified_Strelitziana	0.999952
ASV_887	d__Fungi;p__Ascomycota;c__Dothideomycetes;o__Capnodiales;f__Xenodevriesiaceae;g__Xenodevriesia;s__Xenodevriesia_strelitziicola	0.987821
ASV_888	d__Fungi;p__Ascomycota;c__Sordariomycetes;o__Xylariales;f__Xylariaceae;g__Nemania;s__Nemania_primolutea	0.999999
ASV_889	d__Fungi;p__Ascomycota;c__Dothideomycetes;o__Mycosphaerellales;f__Mycosphaerellaceae;g__Teratoramularia;s__Teratoramularia_persicariae	0.843022
ASV_890	d__Fungi;p__Ascomycota;c__Sordariomycetes;o__Hypocreales;f__unclassified_Hypocreales;g__unclassified_Hypocreales;s__unclassified_Hypocreales	0.933704
ASV_891	d__Fungi;p__Ascomycota;c__Lecanoromycetes;o__Lecanorales;f__Ramalinaceae;g__unclassified_Ramalinaceae;s__unclassified_Ramalinaceae	1
ASV_892	d__Fungi;p__Ascomycota;c__Dothideomycetes;o__Mycosphaerellales;f__Mycosphaerellaceae;g__Neoceratosperma;s__Neoceratosperma_yunnanense	0.999994
ASV_893	d__Fungi;p__Ascomycota;c__Dothideomycetes;o__Acrospermales;f__Acrospermales_fam_Incertae_sedis;g__Leptodiscella;s__Leptodiscella_sp	0.999888
ASV_894	d__Fungi;p__Ascomycota;c__Sordariomycetes;o__Pararamichloridiales;f__Pararamichloridiaceae;g__Pararamichloridium;s__Pararamichloridium_caricicola	1
ASV_895	d__Fungi;p__unclassified_Fungi;c__unclassified_Fungi;o__unclassified_Fungi;f__unclassified_Fungi;g__unclassified_Fungi;s__unclassified_Fungi	1
ASV_896	d__Fungi;p__unclassified_Fungi;c__unclassified_Fungi;o__unclassified_Fungi;f__unclassified_Fungi;g__unclassified_Fungi;s__unclassified_Fungi	1
ASV_897	d__Fungi;p__unclassified_Fungi;c__unclassified_Fungi;o__unclassified_Fungi;f__unclassified_Fungi;g__unclassified_Fungi;s__unclassified_Fungi	1
ASV_898	d__Fungi;p__Ascomycota;c__Sordariomycetes;o__Hypocreales;f__Stachybotryaceae;g__Myrothecium;s__Myrothecium_inundatum	0.800758
ASV_899	d__Fungi;p__Ascomycota;c__Sordariomycetes;o__Diaporthales;f__Diaporthaceae;g__Diaporthe;s__Diaporthe_chinensis	0.953956
ASV_900	d__Fungi;p__Basidiomycota;c__Tremellomycetes;o__Tremellales;f__Bulleribasidiaceae;g__Vishniacozyma;s__Vishniacozyma_phoenicis	0.986944
ASV_901	d__Fungi;p__Basidiomycota;c__Pucciniomycetes;o__Septobasidiales;f__Septobasidiaceae;g__Auriculoscypha;s__Auriculoscypha_anacardiicola	0.911531
ASV_902	d__Fungi;p__Ascomycota;c__Sordariomycetes;o__Hypocreales;f__unclassified_Hypocreales;g__unclassified_Hypocreales;s__unclassified_Hypocreales	0.960658
ASV_903	d__Fungi;p__Fungi_phy_Incertae_sedis;c__Fungi_cls_Incertae_sedis;o__Fungi_ord_Incertae_sedis;f__Fungi_fam_Incertae_sedis;g__Fungi_gen_Incertae_sedis;s__Fungi_sp	0.821169
ASV_904	d__Fungi;p__Ascomycota;c__Dothideomycetes;o__Capnodiales;f__Neodevriesiaceae;g__Neodevriesia;s__Neodevriesia_lagerstroemiae	0.901995
ASV_905	d__Fungi;p__Basidiomycota;c__Tremellomycetes;o__Tremellales;f__Cuniculitremaceae;g__Fellomyces;s__Fellomyces_mexicanus	0.982062
ASV_906	d__Fungi;p__Ascomycota;c__Eurotiomycetes;o__Chaetothyriales;f__Strelitzianaceae;g__Strelitziana;s__Strelitziana_eucalypti	0.998581
ASV_907	d__Fungi;p__Basidiomycota;c__Tremellomycetes;o__Tremellales;f__Cuniculitremaceae;g__Kockovaella;s__unclassified_Kockovaella	0.991806
ASV_908	d__Fungi;p__Ascomycota;c__Dothideomycetes;o__Pleosporales;f__Pleosporales_fam_Incertae_sedis;g__Shiraia;s__Shiraia_sp	0.992339
ASV_909	d__Fungi;p__Ascomycota;c__Lecanoromycetes;o__Lecanorales;f__Pilocarpaceae;g__Byssoloma;s__Byssoloma_leucoblepharum	0.960614
ASV_910	d__Fungi;p__Ascomycota;c__Eurotiomycetes;o__Eurotiales;f__Aspergillaceae;g__Talaromyces;s__unclassified_Talaromyces	1
ASV_911	d__Fungi;p__Ascomycota;c__Sordariomycetes;o__Diaporthales;f__Gnomoniaceae;g__Plagiostoma;s__Plagiostoma_aesculi	0.909301
ASV_912	d__Fungi;p__Basidiomycota;c__Tremellomycetes;o__Tremellales;f__Bulleribasidiaceae;g__Vishniacozyma;s__Vishniacozyma_phoenicis	0.978491
ASV_913	d__Fungi;p__Ascomycota;c__Dothideomycetes;o__Mycosphaerellales;f__Mycosphaerellaceae;g__unclassified_Mycosphaerellaceae;s__unclassified_Mycosphaerellaceae	0.999637
ASV_914	d__Fungi;p__Ascomycota;c__Sordariomycetes;o__Xylariales;f__Xylariales_fam_Incertae_sedis;g__Hansfordia;s__Hansfordia_pruni	0.997564
ASV_915	d__Fungi;p__Ascomycota;c__Sordariomycetes;o__Phomatosporales;f__Phomatosporaceae;g__Phomatospora;s__Phomatospora_biseriata	0.999344
ASV_916	d__Fungi;p__Ascomycota;c__Dothideomycetes;o__Venturiales;f__Sympoventuriaceae;g__Scolecobasidium;s__Scolecobasidium_cordanae	1
ASV_917	d__Fungi;p__Ascomycota;c__Dothideomycetes;o__Mycosphaerellales;f__Mycosphaerellaceae;g__Clypeosphaerella;s__Clypeosphaerella_quasiparkii	0.998517
ASV_918	d__Fungi;p__Ascomycota;c__Eurotiomycetes;o__Chaetothyriales;f__Cyphellophoraceae;g__Cyphellophora;s__Cyphellophora_livistonae	0.998221
ASV_919	d__Fungi;p__unclassified_Fungi;c__unclassified_Fungi;o__unclassified_Fungi;f__unclassified_Fungi;g__unclassified_Fungi;s__unclassified_Fungi	1
ASV_920	d__Fungi;p__Ascomycota;c__Leotiomycetes;o__Helotiales;f__unclassified_Helotiales;g__unclassified_Helotiales;s__unclassified_Helotiales	0.909811
ASV_921	d__Fungi;p__unclassified_Fungi;c__unclassified_Fungi;o__unclassified_Fungi;f__unclassified_Fungi;g__unclassified_Fungi;s__unclassified_Fungi	1
ASV_922	d__Fungi;p__Ascomycota;c__Lecanoromycetes;o__Lecanorales;f__Ramalinaceae;g__Bacidina;s__unclassified_Bacidina	0.914084
ASV_923	d__Fungi;p__Ascomycota;c__unclassified_Ascomycota;o__unclassified_Ascomycota;f__unclassified_Ascomycota;g__unclassified_Ascomycota;s__unclassified_Ascomycota	0.834857
ASV_924	d__Fungi;p__Ascomycota;c__Dothideomycetes;o__Mycosphaerellales;f__Teratosphaeriaceae;g__Catenulostroma;s__Catenulostroma_protearum	0.71347
ASV_925	d__Fungi;p__Ascomycota;c__Dothideomycetes;o__Pleosporales;f__Sporormiaceae;g__Sporormiella;s__Sporormiella_minima	0.975918
ASV_926	d__Fungi;p__Basidiomycota;c__Tremellomycetes;o__Tremellales;f__Cuniculitremaceae;g__Kockovaella;s__unclassified_Kockovaella	0.999985
ASV_927	d__Fungi;p__Ascomycota;c__Sordariomycetes;o__Glomerellales;f__Glomerellaceae;g__Colletotrichum;s__Colletotrichum_alatae	0.826306
ASV_928	d__Fungi;p__Ascomycota;c__Eurotiomycetes;o__Chaetothyriales;f__Strelitzianaceae;g__Strelitziana;s__unclassified_Strelitziana	0.756418
ASV_929	d__Fungi;p__Basidiomycota;c__unclassified_Basidiomycota;o__unclassified_Basidiomycota;f__unclassified_Basidiomycota;g__unclassified_Basidiomycota;s__unclassified_Basidiomycota	0.806195
ASV_930	d__Fungi;p__Ascomycota;c__Eurotiomycetes;o__Chaetothyriales;f__Cyphellophoraceae;g__Cyphellophora;s__Cyphellophora_sp	0.999274
ASV_931	d__Fungi;p__Ascomycota;c__Sordariomycetes;o__Hypocreales;f__unclassified_Hypocreales;g__unclassified_Hypocreales;s__unclassified_Hypocreales	0.99021
ASV_932	d__Fungi;p__Ascomycota;c__Sordariomycetes;o__Glomerellales;f__Plectosphaerellaceae;g__unclassified_Plectosphaerellaceae;s__unclassified_Plectosphaerellaceae	0.956155
ASV_933	d__Fungi;p__Basidiomycota;c__Tremellomycetes;o__Tremellales;f__Bulleribasidiaceae;g__Bulleribasidium;s__Bulleribasidium_begoniae	0.995153
ASV_934	d__Fungi;p__Ascomycota;c__Eurotiomycetes;o__Chaetothyriales;f__Trichomeriaceae;g__Trichomerium;s__Trichomerium_flexuosum	0.891332
ASV_935	d__Fungi;p__Ascomycota;c__Sordariomycetes;o__Hypocreales;f__unclassified_Hypocreales;g__unclassified_Hypocreales;s__unclassified_Hypocreales	0.701217
ASV_936	d__Fungi;p__Ascomycota;c__Eurotiomycetes;o__Chaetothyriales;f__Trichomeriaceae;g__Trichomerium;s__Trichomerium_flexuosum	0.980924
ASV_937	d__Fungi;p__unclassified_Fungi;c__unclassified_Fungi;o__unclassified_Fungi;f__unclassified_Fungi;g__unclassified_Fungi;s__unclassified_Fungi	1
ASV_938	d__Fungi;p__Ascomycota;c__Dothideomycetes;o__Pleosporales;f__Phaeosphaeriaceae;g__Setophoma;s__Setophoma_yingyisheniae	0.999998
ASV_939	d__Fungi;p__unclassified_Fungi;c__unclassified_Fungi;o__unclassified_Fungi;f__unclassified_Fungi;g__unclassified_Fungi;s__unclassified_Fungi	1
ASV_940	d__Fungi;p__Ascomycota;c__Dothideomycetes;o__Mycosphaerellales;f__Mycosphaerellaceae;g__unclassified_Mycosphaerellaceae;s__unclassified_Mycosphaerellaceae	0.79489
ASV_941	d__Fungi;p__Basidiomycota;c__Agaricomycetes;o__Agaricales;f__Agaricaceae;g__Agaricus;s__Agaricus_sp	0.942062
ASV_942	d__Fungi;p__Ascomycota;c__unclassified_Ascomycota;o__unclassified_Ascomycota;f__unclassified_Ascomycota;g__unclassified_Ascomycota;s__unclassified_Ascomycota	0.94839
ASV_943	d__Fungi;p__Ascomycota;c__Orbiliomycetes;o__unclassified_Orbiliomycetes;f__unclassified_Orbiliomycetes;g__unclassified_Orbiliomycetes;s__unclassified_Orbiliomycetes	0.999361
ASV_944	d__Fungi;p__unclassified_Fungi;c__unclassified_Fungi;o__unclassified_Fungi;f__unclassified_Fungi;g__unclassified_Fungi;s__unclassified_Fungi	1
ASV_945	d__Fungi;p__Basidiomycota;c__Tremellomycetes;o__Tremellales;f__Bulleribasidiaceae;g__Bulleribasidium;s__Bulleribasidium_variabile	0.998108
ASV_946	d__Fungi;p__Basidiomycota;c__Tremellomycetes;o__Tremellales;f__Sirobasidiaceae;g__Sirobasidium;s__Sirobasidium_brefeldianum	0.91095
ASV_947	d__Fungi;p__Basidiomycota;c__Tremellomycetes;o__Tremellales;f__Cuniculitremaceae;g__Kockovaella;s__unclassified_Kockovaella	0.96682
ASV_948	d__Fungi;p__Ascomycota;c__Dothideomycetes;o__unclassified_Dothideomycetes;f__unclassified_Dothideomycetes;g__unclassified_Dothideomycetes;s__unclassified_Dothideomycetes	0.992866
ASV_949	d__Fungi;p__Basidiomycota;c__Tremellomycetes;o__Tremellales;f__Cuniculitremaceae;g__Kockovaella;s__unclassified_Kockovaella	0.994342
ASV_950	d__Fungi;p__Ascomycota;c__Sordariomycetes;o__Hypocreales;f__unclassified_Hypocreales;g__unclassified_Hypocreales;s__unclassified_Hypocreales	0.973917
ASV_951	d__Fungi;p__Ascomycota;c__Dothideomycetes;o__Pleosporales;f__Pleosporales_fam_Incertae_sedis;g__Neooccultibambusa;s__Neooccultibambusa_chiangraiensis	1
ASV_952	d__Fungi;p__Ascomycota;c__Dothideomycetes;o__Pleosporales;f__Phaeosphaeriaceae;g__unclassified_Phaeosphaeriaceae;s__unclassified_Phaeosphaeriaceae	0.844178
ASV_953	d__Fungi;p__Ascomycota;c__Dothideomycetes;o__Pleosporales;f__Corynesporascaceae;g__Corynespora;s__Corynespora_torulosa	0.982044
ASV_954	d__Fungi;p__unclassified_Fungi;c__unclassified_Fungi;o__unclassified_Fungi;f__unclassified_Fungi;g__unclassified_Fungi;s__unclassified_Fungi	1
ASV_955	d__Fungi;p__Ascomycota;c__Sordariomycetes;o__Hypocreales;f__Hypocreales_fam_Incertae_sedis;g__Trichothecium;s__Trichothecium_sp	0.999133
ASV_956	d__Fungi;p__Ascomycota;c__Eurotiomycetes;o__Chaetothyriales;f__Herpotrichiellaceae;g__Veronaea;s__unclassified_Veronaea	0.899172
ASV_957	d__Fungi;p__Ascomycota;c__Eurotiomycetes;o__Chaetothyriales;f__Trichomeriaceae;g__Trichomerium;s__Trichomerium_sp	0.981793
ASV_958	d__Fungi;p__unclassified_Fungi;c__unclassified_Fungi;o__unclassified_Fungi;f__unclassified_Fungi;g__unclassified_Fungi;s__unclassified_Fungi	1
ASV_959	d__Fungi;p__Ascomycota;c__Dothideomycetes;o__Mycosphaerellales;f__Mycosphaerellaceae;g__unclassified_Mycosphaerellaceae;s__unclassified_Mycosphaerellaceae	0.965454
ASV_960	d__Fungi;p__unclassified_Fungi;c__unclassified_Fungi;o__unclassified_Fungi;f__unclassified_Fungi;g__unclassified_Fungi;s__unclassified_Fungi	1
ASV_961	d__Fungi;p__Ascomycota;c__Sordariomycetes;o__Hypocreales;f__unclassified_Hypocreales;g__unclassified_Hypocreales;s__unclassified_Hypocreales	0.965658
ASV_962	d__Fungi;p__Ascomycota;c__Sordariomycetes;o__Hypocreales;f__unclassified_Hypocreales;g__unclassified_Hypocreales;s__unclassified_Hypocreales	0.999999
ASV_963	d__Fungi;p__Ascomycota;c__Eurotiomycetes;o__Chaetothyriales;f__Strelitzianaceae;g__Strelitziana;s__Strelitziana_australiensis	0.875185
ASV_964	d__Fungi;p__Ascomycota;c__Dothideomycetes;o__unclassified_Dothideomycetes;f__unclassified_Dothideomycetes;g__unclassified_Dothideomycetes;s__unclassified_Dothideomycetes	0.999085
ASV_965	d__Fungi;p__Ascomycota;c__Sordariomycetes;o__Glomerellales;f__Glomerellaceae;g__Colletotrichum;s__Colletotrichum_citri-medicae	0.999997
ASV_966	d__Fungi;p__Basidiomycota;c__Tremellomycetes;o__Tremellales;f__Bulleribasidiaceae;g__Hannaella;s__Hannaella_sinensis	0.999882
ASV_967	d__Fungi;p__Ascomycota;c__Dothideomycetes;o__Mycosphaerellales;f__unclassified_Mycosphaerellales;g__unclassified_Mycosphaerellales;s__unclassified_Mycosphaerellales	0.761583
ASV_968	d__Fungi;p__Basidiomycota;c__Tremellomycetes;o__Tremellales;f__Bulleribasidiaceae;g__Hannaella;s__Hannaella_sp	0.999975
ASV_969	d__Fungi;p__Basidiomycota;c__Tremellomycetes;o__Tremellales;f__Bulleribasidiaceae;g__Bulleribasidium;s__Bulleribasidium_variabile	0.900143
ASV_970	d__Fungi;p__Ascomycota;c__Eurotiomycetes;o__Chaetothyriales;f__Cyphellophoraceae;g__Cyphellophora;s__Cyphellophora_sp	0.964463
ASV_971	d__Fungi;p__unclassified_Fungi;c__unclassified_Fungi;o__unclassified_Fungi;f__unclassified_Fungi;g__unclassified_Fungi;s__unclassified_Fungi	1
ASV_972	d__Fungi;p__Ascomycota;c__unclassified_Ascomycota;o__unclassified_Ascomycota;f__unclassified_Ascomycota;g__unclassified_Ascomycota;s__unclassified_Ascomycota	0.830144
ASV_973	d__Fungi;p__Ascomycota;c__Eurotiomycetes;o__Chaetothyriales;f__Strelitzianaceae;g__Strelitziana;s__Strelitziana_australiensis	0.916171
ASV_974	d__Fungi;p__Basidiomycota;c__Agaricomycetes;o__Polyporales;f__Polyporaceae;g__Perenniporia;s__Perenniporia_fraxinophila	0.955249
ASV_975	d__Fungi;p__Ascomycota;c__Dothideomycetes;o__Pleosporales;f__Didymellaceae;g__Pseudopeyronellaea;s__Pseudopeyronellaea_eucalypti	0.727511
ASV_976	d__Fungi;p__Ascomycota;c__Sordariomycetes;o__Hypocreales;f__Sarocladiaceae;g__Parasarocladium;s__Parasarocladium_sp	0.958857
ASV_977	d__Fungi;p__Ascomycota;c__Dothideomycetes;o__Pleosporales;f__Didymosphaeriaceae;g__Paraconiothyrium;s__Paraconiothyrium_archidendri	0.999995
ASV_978	d__Fungi;p__Ascomycota;c__Dothideomycetes;o__Mycosphaerellales;f__Mycosphaerellaceae;g__unclassified_Mycosphaerellaceae;s__unclassified_Mycosphaerellaceae	0.77648
ASV_979	d__Fungi;p__Ascomycota;c__Dothideomycetes;o__Capnodiales;f__Cladosporiaceae;g__Cladosporium;s__Cladosporium_aciculare	0.841522
ASV_980	d__Fungi;p__Ascomycota;c__Dothideomycetes;o__Mycosphaerellales;f__unclassified_Mycosphaerellales;g__unclassified_Mycosphaerellales;s__unclassified_Mycosphaerellales	0.874342
ASV_981	d__Fungi;p__Ascomycota;c__Orbiliomycetes;o__Orbiliales;f__Orbiliales_fam_Incertae_sedis;g__Orbiliales_gen_Incertae_sedis;s__Orbiliales_sp	0.873314
ASV_982	d__Fungi;p__unclassified_Fungi;c__unclassified_Fungi;o__unclassified_Fungi;f__unclassified_Fungi;g__unclassified_Fungi;s__unclassified_Fungi	1
ASV_983	d__Fungi;p__unclassified_Fungi;c__unclassified_Fungi;o__unclassified_Fungi;f__unclassified_Fungi;g__unclassified_Fungi;s__unclassified_Fungi	1
ASV_984	d__Fungi;p__Basidiomycota;c__Tremellomycetes;o__Tremellales;f__Bulleribasidiaceae;g__Hannaella;s__Hannaella_luteola	0.89599
ASV_985	d__Fungi;p__Basidiomycota;c__Agaricomycetes;o__Russulales;f__Russulales_fam_Incertae_sedis;g__Russulales_gen_Incertae_sedis;s__Russulales_sp	0.999082
ASV_986	d__Fungi;p__Ascomycota;c__Sordariomycetes;o__Glomerellales;f__Plectosphaerellaceae;g__Longitudinalis;s__Longitudinalis_nabanheensis	0.997878
ASV_987	d__Fungi;p__Ascomycota;c__Dothideomycetes;o__Pleosporales;f__Didymellaceae;g__unclassified_Didymellaceae;s__unclassified_Didymellaceae	0.986999
ASV_988	d__Fungi;p__Ascomycota;c__Dothideomycetes;o__Mycosphaerellales;f__unclassified_Mycosphaerellales;g__unclassified_Mycosphaerellales;s__unclassified_Mycosphaerellales	0.770765
ASV_989	d__Fungi;p__Ascomycota;c__Dothideomycetes;o__Pleosporales;f__Didymosphaeriaceae;g__Montagnula;s__Montagnula_opulenta	0.938985
ASV_990	d__Fungi;p__Ascomycota;c__Sordariomycetes;o__Phomatosporales;f__Phomatosporaceae;g__Phomatospora;s__Phomatospora_biseriata	0.995131
ASV_991	d__Fungi;p__Basidiomycota;c__Cystobasidiomycetes;o__Erythrobasidiales;f__Erythrobasidiaceae;g__Erythrobasidium;s__Erythrobasidium_sp	0.949449
ASV_992	d__Fungi;p__Ascomycota;c__Dothideomycetes;o__Mycosphaerellales;f__unclassified_Mycosphaerellales;g__unclassified_Mycosphaerellales;s__unclassified_Mycosphaerellales	0.967569
ASV_993	d__Fungi;p__Basidiomycota;c__Agaricomycetes;o__Agaricales;f__Agaricaceae;g__Leucocoprinus;s__Leucocoprinus_sp	0.974481
ASV_994	d__Fungi;p__Ascomycota;c__Lecanoromycetes;o__Lecanorales;f__Pilocarpaceae;g__Fellhanera;s__Fellhanera_bouteillei	0.999998
ASV_995	d__Fungi;p__unclassified_Fungi;c__unclassified_Fungi;o__unclassified_Fungi;f__unclassified_Fungi;g__unclassified_Fungi;s__unclassified_Fungi	1
ASV_996	d__Fungi;p__unclassified_Fungi;c__unclassified_Fungi;o__unclassified_Fungi;f__unclassified_Fungi;g__unclassified_Fungi;s__unclassified_Fungi	1
ASV_997	d__Fungi;p__Ascomycota;c__Dothideomycetes;o__Capnodiales;f__Cladosporiaceae;g__Cladosporium;s__Cladosporium_herbarum	0.963868
ASV_998	d__Fungi;p__Basidiomycota;c__Tremellomycetes;o__Tremellales;f__Cuniculitremaceae;g__Kockovaella;s__unclassified_Kockovaella	0.899321
ASV_999	d__Fungi;p__Ascomycota;c__Dothideomycetes;o__Myriangiales;f__Myriangiales_fam_Incertae_sedis;g__Phaeosclera;s__Phaeosclera_sp	0.805942
ASV_1000	d__Fungi;p__Ascomycota;c__Dothideomycetes;o__Pleosporales;f__Neomassarinaceae;g__Neomassarina;s__Neomassarina_thailandica	0.999889
ASV_1001	d__Fungi;p__Ascomycota;c__Dothideomycetes;o__Mycosphaerellales;f__Mycosphaerellaceae;g__Zasmidium;s__Zasmidium_fructigenum	0.81175
ASV_1002	d__Fungi;p__unclassified_Fungi;c__unclassified_Fungi;o__unclassified_Fungi;f__unclassified_Fungi;g__unclassified_Fungi;s__unclassified_Fungi	1
ASV_1003	d__Fungi;p__unclassified_Fungi;c__unclassified_Fungi;o__unclassified_Fungi;f__unclassified_Fungi;g__unclassified_Fungi;s__unclassified_Fungi	1
ASV_1004	d__Fungi;p__Ascomycota;c__Eurotiomycetes;o__Chaetothyriales;f__unclassified_Chaetothyriales;g__unclassified_Chaetothyriales;s__unclassified_Chaetothyriales	0.880388
ASV_1005	d__Fungi;p__Basidiomycota;c__Tremellomycetes;o__Tremellales;f__Rhynchogastremataceae;g__Papiliotrema;s__Papiliotrema_flavescens	0.963998
ASV_1006	d__Fungi;p__Ascomycota;c__Dothideomycetes;o__Capnodiales;f__Neodevriesiaceae;g__Neodevriesia;s__unclassified_Neodevriesia	0.989881
ASV_1007	d__Fungi;p__Basidiomycota;c__Agaricostilbomycetes;o__Agaricostilbales;f__Agaricostilbales_fam_Incertae_sedis;g__Agaricostilbales_gen_Incertae_sedis;s__Agaricostilbales_sp	0.721651
ASV_1008	d__Fungi;p__unclassified_Fungi;c__unclassified_Fungi;o__unclassified_Fungi;f__unclassified_Fungi;g__unclassified_Fungi;s__unclassified_Fungi	1
ASV_1009	d__Fungi;p__Ascomycota;c__Sordariomycetes;o__Hypocreales;f__Hypocreales_fam_Incertae_sedis;g__Acremonium;s__Acremonium_persicinum	0.96462
ASV_1010	d__Fungi;p__Basidiomycota;c__Agaricomycetes;o__Russulales;f__Gloeocystidiellaceae;g__Gloeocystidiellum;s__Gloeocystidiellum_clavuligerum	1
ASV_1011	d__Fungi;p__Basidiomycota;c__Tremellomycetes;o__Tremellales;f__Rhynchogastremataceae;g__Rhynchogastrema;s__Rhynchogastrema_fermentans	0.722931
ASV_1012	d__Fungi;p__Ascomycota;c__Dothideomycetes;o__Mycosphaerellales;f__Mycosphaerellaceae;g__Teratoramularia;s__Teratoramularia_infinita	1
ASV_1013	d__Fungi;p__Ascomycota;c__Dothideomycetes;o__unclassified_Dothideomycetes;f__unclassified_Dothideomycetes;g__unclassified_Dothideomycetes;s__unclassified_Dothideomycetes	0.918356
ASV_1014	d__Fungi;p__Basidiomycota;c__Tremellomycetes;o__Tremellales;f__Cuniculitremaceae;g__Kockovaella;s__unclassified_Kockovaella	0.993575
ASV_1015	d__Fungi;p__Ascomycota;c__unclassified_Ascomycota;o__unclassified_Ascomycota;f__unclassified_Ascomycota;g__unclassified_Ascomycota;s__unclassified_Ascomycota	0.736197
ASV_1016	d__Fungi;p__Basidiomycota;c__Tremellomycetes;o__Tremellales;f__Bulleribasidiaceae;g__Hannaella;s__Hannaella_luteola	0.76411
ASV_1017	d__Fungi;p__Ascomycota;c__Dothideomycetes;o__Mycosphaerellales;f__Mycosphaerellaceae;g__Clypeosphaerella;s__Clypeosphaerella_quasiparkii	0.985998
ASV_1018	d__Fungi;p__Basidiomycota;c__Tremellomycetes;o__Tremellales;f__Bulleribasidiaceae;g__Hannaella;s__Hannaella_sp	0.869873
ASV_1019	d__Fungi;p__Ascomycota;c__Dothideomycetes;o__Mycosphaerellales;f__Mycosphaerellaceae;g__Clypeosphaerella;s__Clypeosphaerella_quasiparkii	0.993674
ASV_1020	d__Fungi;p__Ascomycota;c__Sordariomycetes;o__Sordariales;f__unclassified_Sordariales;g__unclassified_Sordariales;s__unclassified_Sordariales	0.904911
ASV_1021	d__Fungi;p__Ascomycota;c__Eurotiomycetes;o__Chaetothyriales;f__Strelitzianaceae;g__Strelitziana;s__Strelitziana_sarbhoyi	0.995122
ASV_1022	d__Fungi;p__Basidiomycota;c__Tremellomycetes;o__Tremellales;f__Cuniculitremaceae;g__Fellomyces;s__Fellomyces_mexicanus	0.979486
ASV_1023	d__Fungi;p__Basidiomycota;c__Tremellomycetes;o__Tremellales;f__Cuniculitremaceae;g__Kockovaella;s__unclassified_Kockovaella	0.994944
ASV_1024	d__Fungi;p__Basidiomycota;c__Tremellomycetes;o__Tremellales;f__Cuniculitremaceae;g__Kockovaella;s__unclassified_Kockovaella	0.934085
ASV_1025	d__Fungi;p__Ascomycota;c__Eurotiomycetes;o__Chaetothyriales;f__Strelitzianaceae;g__Strelitziana;s__Strelitziana_australiensis	0.89347
ASV_1026	d__Fungi;p__Ascomycota;c__Dothideomycetes;o__Mycosphaerellales;f__Mycosphaerellaceae;g__Zasmidium;s__unclassified_Zasmidium	0.858008
ASV_1027	d__Fungi;p__Basidiomycota;c__Tremellomycetes;o__Tremellales;f__Cuniculitremaceae;g__Kockovaella;s__unclassified_Kockovaella	0.959917
ASV_1028	d__Fungi;p__Ascomycota;c__Dothideomycetes;o__unclassified_Dothideomycetes;f__unclassified_Dothideomycetes;g__unclassified_Dothideomycetes;s__unclassified_Dothideomycetes	0.917057
ASV_1029	d__Fungi;p__Ascomycota;c__unclassified_Ascomycota;o__unclassified_Ascomycota;f__unclassified_Ascomycota;g__unclassified_Ascomycota;s__unclassified_Ascomycota	0.729955
ASV_1030	d__Fungi;p__Ascomycota;c__Sordariomycetes;o__Hypocreales;f__Niessliaceae;g__Niesslia;s__unclassified_Niesslia	0.970107
ASV_1031	d__Fungi;p__Ascomycota;c__Eurotiomycetes;o__Chaetothyriales;f__Cyphellophoraceae;g__Cyphellophora;s__Cyphellophora_livistonae	0.999812
ASV_1032	d__Fungi;p__Ascomycota;c__Sordariomycetes;o__Glomerellales;f__Plectosphaerellaceae;g__Lectera;s__Lectera_sambuci	0.915776
ASV_1033	d__Fungi;p__Ascomycota;c__Dothideomycetes;o__Pleosporales;f__Phaeosphaeriaceae;g__Phaeosphaeria;s__Phaeosphaeria_oryzae	0.81365
ASV_1034	d__Fungi;p__unclassified_Fungi;c__unclassified_Fungi;o__unclassified_Fungi;f__unclassified_Fungi;g__unclassified_Fungi;s__unclassified_Fungi	1
ASV_1035	d__Fungi;p__Ascomycota;c__Sordariomycetes;o__Hypocreales;f__unclassified_Hypocreales;g__unclassified_Hypocreales;s__unclassified_Hypocreales	0.97339
ASV_1036	d__Fungi;p__Ascomycota;c__Dothideomycetes;o__unclassified_Dothideomycetes;f__unclassified_Dothideomycetes;g__unclassified_Dothideomycetes;s__unclassified_Dothideomycetes	0.988731
ASV_1037	d__Fungi;p__Ascomycota;c__Dothideomycetes;o__Mycosphaerellales;f__unclassified_Mycosphaerellales;g__unclassified_Mycosphaerellales;s__unclassified_Mycosphaerellales	0.763931
ASV_1038	d__Fungi;p__Ascomycota;c__Sordariomycetes;o__unclassified_Sordariomycetes;f__unclassified_Sordariomycetes;g__unclassified_Sordariomycetes;s__unclassified_Sordariomycetes	0.702826
ASV_1039	d__Fungi;p__Ascomycota;c__Eurotiomycetes;o__Chaetothyriales;f__Strelitzianaceae;g__Strelitziana;s__Strelitziana_australiensis	0.935496
ASV_1040	d__Fungi;p__Ascomycota;c__Eurotiomycetes;o__Chaetothyriales;f__Strelitzianaceae;g__Strelitziana;s__Strelitziana_africana	0.999999
ASV_1041	d__Fungi;p__Ascomycota;c__Eurotiomycetes;o__Chaetothyriales;f__unclassified_Chaetothyriales;g__unclassified_Chaetothyriales;s__unclassified_Chaetothyriales	0.755847
ASV_1042	d__Fungi;p__Basidiomycota;c__Exobasidiomycetes;o__Exobasidiales;f__Cryptobasidiaceae;g__Acaromyces;s__Acaromyces_ingoldii	0.999948
ASV_1043	d__Fungi;p__Basidiomycota;c__Tremellomycetes;o__Tremellales;f__Rhynchogastremataceae;g__Papiliotrema;s__Papiliotrema_leoncinii	0.827276
ASV_1044	d__Fungi;p__Ascomycota;c__Sordariomycetes;o__Xylariales;f__Amphisphaeriaceae;g__Microdochium;s__Microdochium_sp	0.873587
ASV_1045	d__Fungi;p__Ascomycota;c__Leotiomycetes;o__Helotiales;f__Helotiaceae;g__Articulospora;s__Articulospora_sp	0.761861
ASV_1046	d__Fungi;p__Basidiomycota;c__Agaricostilbomycetes;o__Agaricostilbales;f__Chionosphaeraceae;g__Kurtzmanomyces;s__Kurtzmanomyces_insolitus	0.999916
ASV_1047	d__Fungi;p__Ascomycota;c__Dothideomycetes;o__Pleosporales;f__Roussoellaceae;g__Roussoella;s__Roussoella_sp	0.999307
ASV_1048	d__Fungi;p__Ascomycota;c__Dothideomycetes;o__Mycosphaerellales;f__Mycosphaerellaceae;g__unclassified_Mycosphaerellaceae;s__unclassified_Mycosphaerellaceae	0.960342
ASV_1049	d__Fungi;p__Ascomycota;c__Eurotiomycetes;o__Chaetothyriales;f__unclassified_Chaetothyriales;g__unclassified_Chaetothyriales;s__unclassified_Chaetothyriales	0.980145
ASV_1050	d__Fungi;p__Ascomycota;c__Dothideomycetes;o__Mycosphaerellales;f__unclassified_Mycosphaerellales;g__unclassified_Mycosphaerellales;s__unclassified_Mycosphaerellales	0.739959
ASV_1051	d__Fungi;p__Ascomycota;c__Dothideomycetes;o__Mycosphaerellales;f__Teratosphaeriaceae;g__Teratosphaericola;s__Teratosphaericola_sp	0.820619
ASV_1052	d__Fungi;p__Ascomycota;c__Eurotiomycetes;o__Chaetothyriales;f__Cyphellophoraceae;g__Cyphellophora;s__Cyphellophora_sp	0.999626
ASV_1053	d__Fungi;p__Ascomycota;c__Dothideomycetes;o__unclassified_Dothideomycetes;f__unclassified_Dothideomycetes;g__unclassified_Dothideomycetes;s__unclassified_Dothideomycetes	0.996526
ASV_1054	d__Fungi;p__Basidiomycota;c__Agaricomycetes;o__Polyporales;f__Steccherinaceae;g__Steccherinum;s__unclassified_Steccherinum	0.885188
ASV_1055	d__Fungi;p__Basidiomycota;c__Tremellomycetes;o__Tremellales;f__Cuniculitremaceae;g__Kockovaella;s__unclassified_Kockovaella	0.995007
ASV_1056	d__Fungi;p__Ascomycota;c__Sordariomycetes;o__unclassified_Sordariomycetes;f__unclassified_Sordariomycetes;g__unclassified_Sordariomycetes;s__unclassified_Sordariomycetes	0.835243
ASV_1057	d__Fungi;p__Ascomycota;c__unclassified_Ascomycota;o__unclassified_Ascomycota;f__unclassified_Ascomycota;g__unclassified_Ascomycota;s__unclassified_Ascomycota	0.850381
ASV_1058	d__Fungi;p__Ascomycota;c__Dothideomycetes;o__unclassified_Dothideomycetes;f__unclassified_Dothideomycetes;g__unclassified_Dothideomycetes;s__unclassified_Dothideomycetes	0.998742
ASV_1059	d__Fungi;p__Basidiomycota;c__Tremellomycetes;o__Tremellales;f__Bulleribasidiaceae;g__Hannaella;s__Hannaella_luteola	0.839565
ASV_1060	d__Fungi;p__unclassified_Fungi;c__unclassified_Fungi;o__unclassified_Fungi;f__unclassified_Fungi;g__unclassified_Fungi;s__unclassified_Fungi	1
ASV_1061	d__Fungi;p__Ascomycota;c__unclassified_Ascomycota;o__unclassified_Ascomycota;f__unclassified_Ascomycota;g__unclassified_Ascomycota;s__unclassified_Ascomycota	0.914256
ASV_1062	d__Fungi;p__Ascomycota;c__Dothideomycetes;o__unclassified_Dothideomycetes;f__unclassified_Dothideomycetes;g__unclassified_Dothideomycetes;s__unclassified_Dothideomycetes	0.961013
ASV_1063	d__Fungi;p__Ascomycota;c__Dothideomycetes;o__Pleosporales;f__Didymellaceae;g__Remotididymella;s__Remotididymella_anthropophila	0.771574
ASV_1064	d__Fungi;p__Basidiomycota;c__Tremellomycetes;o__Tremellales;f__Cuniculitremaceae;g__Kockovaella;s__unclassified_Kockovaella	0.999995
ASV_1065	d__Fungi;p__Ascomycota;c__Eurotiomycetes;o__Chaetothyriales;f__Cyphellophoraceae;g__Cyphellophora;s__Cyphellophora_sp	0.724342
ASV_1066	d__Fungi;p__Basidiomycota;c__Cystobasidiomycetes;o__Erythrobasidiales;f__Erythrobasidiaceae;g__Bannoa;s__Bannoa_tropicalis	0.998352
ASV_1067	d__Fungi;p__Ascomycota;c__Dothideomycetes;o__Dothideales;f__Saccotheciaceae;g__Aureobasidium;s__unclassified_Aureobasidium	0.997501
ASV_1068	d__Fungi;p__Basidiomycota;c__Agaricomycetes;o__Russulales;f__Peniophoraceae;g__Peniophora;s__Peniophora_incarnata	0.994713
ASV_1069	d__Fungi;p__Ascomycota;c__Eurotiomycetes;o__Chaetothyriales;f__Strelitzianaceae;g__Strelitziana;s__Strelitziana_eucalypti	0.971376
ASV_1070	d__Fungi;p__Ascomycota;c__Sordariomycetes;o__Xylariales;f__unclassified_Xylariales;g__unclassified_Xylariales;s__unclassified_Xylariales	0.861733
ASV_1071	d__Fungi;p__Ascomycota;c__Sordariomycetes;o__Hypocreales;f__Bionectriaceae;g__Valsonectria;s__unclassified_Valsonectria	0.794166
ASV_1072	d__Fungi;p__Ascomycota;c__Dothideomycetes;o__Mycosphaerellales;f__Mycosphaerellaceae;g__Zasmidium;s__Zasmidium_fructigenum	0.896244
ASV_1073	d__Fungi;p__Basidiomycota;c__Tremellomycetes;o__Tremellales;f__Cuniculitremaceae;g__Kockovaella;s__unclassified_Kockovaella	0.944469
ASV_1074	d__Fungi;p__Ascomycota;c__Sordariomycetes;o__unclassified_Sordariomycetes;f__unclassified_Sordariomycetes;g__unclassified_Sordariomycetes;s__unclassified_Sordariomycetes	0.881755
ASV_1075	d__Fungi;p__Ascomycota;c__Dothideomycetes;o__Mycosphaerellales;f__Mycosphaerellaceae;g__Teratoramularia;s__Teratoramularia_persicariae	0.822504
ASV_1076	d__Fungi;p__Ascomycota;c__Sordariomycetes;o__Xylariales;f__Xylariaceae;g__Xylaria;s__Xylaria_curta	1
ASV_1077	d__Fungi;p__Ascomycota;c__Dothideomycetes;o__Mycosphaerellales;f__Mycosphaerellaceae;g__unclassified_Mycosphaerellaceae;s__unclassified_Mycosphaerellaceae	0.749145
ASV_1078	d__Fungi;p__Ascomycota;c__Eurotiomycetes;o__Chaetothyriales;f__unclassified_Chaetothyriales;g__unclassified_Chaetothyriales;s__unclassified_Chaetothyriales	0.775983
ASV_1079	d__Fungi;p__Fungi_phy_Incertae_sedis;c__Fungi_cls_Incertae_sedis;o__Fungi_ord_Incertae_sedis;f__Fungi_fam_Incertae_sedis;g__Fungi_gen_Incertae_sedis;s__Fungi_sp	0.723431
ASV_1080	d__Fungi;p__Ascomycota;c__Sordariomycetes;o__Hypocreales;f__Hypocreales_fam_Incertae_sedis;g__Sarocladium;s__Sarocladium_hominis	0.999611
ASV_1081	d__Fungi;p__Ascomycota;c__Dothideomycetes;o__Mycosphaerellales;f__Mycosphaerellaceae;g__unclassified_Mycosphaerellaceae;s__unclassified_Mycosphaerellaceae	0.840572
ASV_1082	d__Fungi;p__Ascomycota;c__Dothideomycetes;o__Pleosporales;f__unclassified_Pleosporales;g__unclassified_Pleosporales;s__unclassified_Pleosporales	0.958618
ASV_1083	d__Fungi;p__Ascomycota;c__Dothideomycetes;o__Pleosporales;f__Didymosphaeriaceae;g__Neokalmusia;s__Neokalmusia_arundinis	0.999996
ASV_1084	d__Fungi;p__Ascomycota;c__Dothideomycetes;o__Pleosporales;f__Phaeosphaeriaceae;g__Phaeosphaeria;s__Phaeosphaeria_phoenicicola	0.825139
ASV_1085	d__Fungi;p__Basidiomycota;c__Agaricomycetes;o__Trechisporales;f__unclassified_Trechisporales;g__unclassified_Trechisporales;s__unclassified_Trechisporales	0.870732
ASV_1086	d__Fungi;p__Ascomycota;c__Sordariomycetes;o__Glomerellales;f__Plectosphaerellaceae;g__unclassified_Plectosphaerellaceae;s__unclassified_Plectosphaerellaceae	0.999962
ASV_1087	d__Fungi;p__Ascomycota;c__Sordariomycetes;o__Hypocreales;f__unclassified_Hypocreales;g__unclassified_Hypocreales;s__unclassified_Hypocreales	0.972918
ASV_1088	d__Fungi;p__Basidiomycota;c__Tremellomycetes;o__Tremellales;f__Bulleribasidiaceae;g__Vishniacozyma;s__Vishniacozyma_sp	0.974978
ASV_1089	d__Fungi;p__Basidiomycota;c__Tremellomycetes;o__Tremellales;f__Cuniculitremaceae;g__Kockovaella;s__unclassified_Kockovaella	0.999995
ASV_1090	d__Fungi;p__Ascomycota;c__Sordariomycetes;o__Hypocreales;f__Hypocreales_fam_Incertae_sedis;g__Acremonium;s__Acremonium_polychromum	0.999985
ASV_1091	d__Fungi;p__Ascomycota;c__Dothideomycetes;o__Pleosporales;f__Phaeosphaeriaceae;g__Septoriella;s__Septoriella_oudemansii	0.948093
ASV_1092	d__Fungi;p__Ascomycota;c__Eurotiomycetes;o__Chaetothyriales;f__Herpotrichiellaceae;g__Exophiala;s__Exophiala_sp	0.92542
ASV_1093	d__Fungi;p__unclassified_Fungi;c__unclassified_Fungi;o__unclassified_Fungi;f__unclassified_Fungi;g__unclassified_Fungi;s__unclassified_Fungi	1
ASV_1094	d__Fungi;p__Ascomycota;c__Dothideomycetes;o__unclassified_Dothideomycetes;f__unclassified_Dothideomycetes;g__unclassified_Dothideomycetes;s__unclassified_Dothideomycetes	0.99652
ASV_1095	d__Fungi;p__Ascomycota;c__Sordariomycetes;o__Glomerellales;f__Plectosphaerellaceae;g__Plectosphaerella;s__Plectosphaerella_cucumerina	0.892741
ASV_1096	d__Fungi;p__unclassified_Fungi;c__unclassified_Fungi;o__unclassified_Fungi;f__unclassified_Fungi;g__unclassified_Fungi;s__unclassified_Fungi	1
ASV_1097	d__Fungi;p__Ascomycota;c__Sordariomycetes;o__Glomerellales;f__Plectosphaerellaceae;g__Brunneomyces;s__Brunneomyces_brunnescens	0.999983
ASV_1098	d__Fungi;p__Basidiomycota;c__Tremellomycetes;o__Cystofilobasidiales;f__Mrakiaceae;g__Itersonilia;s__Itersonilia_perplexans	0.974622
ASV_1099	d__Fungi;p__Ascomycota;c__Sordariomycetes;o__unclassified_Sordariomycetes;f__unclassified_Sordariomycetes;g__unclassified_Sordariomycetes;s__unclassified_Sordariomycetes	0.929412
ASV_1100	d__Fungi;p__Ascomycota;c__Sordariomycetes;o__Hypocreales;f__Nectriaceae;g__Fusarium;s__unclassified_Fusarium	0.902673
ASV_1101	d__Fungi;p__Ascomycota;c__Sordariomycetes;o__Diaporthales;f__Diaporthaceae;g__Diaporthe;s__Diaporthe_tectonendophytica	0.96529
ASV_1102	d__Fungi;p__Ascomycota;c__Dothideomycetes;o__Pleosporales;f__Lentitheciaceae;g__Keissleriella;s__Keissleriella_caraganae	0.996889
ASV_1103	d__Fungi;p__Ascomycota;c__Dothideomycetes;o__Mycosphaerellales;f__Teratosphaeriaceae;g__Penidiellopsis;s__Penidiellopsis_ramosus	0.921533
ASV_1104	d__Fungi;p__Ascomycota;c__Dothideomycetes;o__Pleosporales;f__Dictyosporiaceae;g__Pseudocoleophoma;s__unclassified_Pseudocoleophoma	0.998818
ASV_1105	d__Fungi;p__Ascomycota;c__Dothideomycetes;o__Mycosphaerellales;f__unclassified_Mycosphaerellales;g__unclassified_Mycosphaerellales;s__unclassified_Mycosphaerellales	0.910386
ASV_1106	d__Fungi;p__Ascomycota;c__Dothideomycetes;o__Pleosporales;f__Phaeosphaeriaceae;g__Neosulcatispora;s__Neosulcatispora_strelitziae	0.710634
ASV_1107	d__Fungi;p__Basidiomycota;c__Exobasidiomycetes;o__Exobasidiales;f__Brachybasidiaceae;g__Meira;s__unclassified_Meira	0.753936
ASV_1108	d__Fungi;p__Fungi_phy_Incertae_sedis;c__Fungi_cls_Incertae_sedis;o__Fungi_ord_Incertae_sedis;f__Fungi_fam_Incertae_sedis;g__Fungi_gen_Incertae_sedis;s__Fungi_sp	0.742988
ASV_1109	d__Fungi;p__Ascomycota;c__Dothideomycetes;o__Mycosphaerellales;f__unclassified_Mycosphaerellales;g__unclassified_Mycosphaerellales;s__unclassified_Mycosphaerellales	0.86581
ASV_1110	d__Fungi;p__Basidiomycota;c__Tremellomycetes;o__Tremellales;f__Bulleribasidiaceae;g__Bulleribasidium;s__Bulleribasidium_variabile	0.990568
ASV_1111	d__Fungi;p__Basidiomycota;c__Tremellomycetes;o__Tremellales;f__Cuniculitremaceae;g__Kockovaella;s__unclassified_Kockovaella	0.981898
ASV_1112	d__Fungi;p__Basidiomycota;c__unclassified_Basidiomycota;o__unclassified_Basidiomycota;f__unclassified_Basidiomycota;g__unclassified_Basidiomycota;s__unclassified_Basidiomycota	0.799066
ASV_1113	d__Fungi;p__Ascomycota;c__Dothideomycetes;o__Pleosporales;f__Roussoellaceae;g__Neoroussoella;s__Neoroussoella_solani	0.999994
ASV_1114	d__Fungi;p__Ascomycota;c__Eurotiomycetes;o__Eurotiales;f__Aspergillaceae;g__Penicillium;s__Penicillium_rotoruae	0.862719
ASV_1115	d__Fungi;p__Ascomycota;c__Eurotiomycetes;o__Chaetothyriales;f__Strelitzianaceae;g__Strelitziana;s__unclassified_Strelitziana	0.935077
ASV_1116	d__Fungi;p__Basidiomycota;c__Tremellomycetes;o__Tremellales;f__Bulleribasidiaceae;g__Bulleribasidium;s__Bulleribasidium_foliicola	0.987185
ASV_1117	d__Fungi;p__Ascomycota;c__Sordariomycetes;o__Hypocreales;f__Stachybotryaceae;g__Myrothecium;s__Myrothecium_inundatum	0.854465
ASV_1118	d__Fungi;p__Ascomycota;c__Dothideomycetes;o__unclassified_Dothideomycetes;f__unclassified_Dothideomycetes;g__unclassified_Dothideomycetes;s__unclassified_Dothideomycetes	0.978724
ASV_1119	d__Fungi;p__Ascomycota;c__Sordariomycetes;o__Hypocreales;f__unclassified_Hypocreales;g__unclassified_Hypocreales;s__unclassified_Hypocreales	0.935909
ASV_1120	d__Fungi;p__Ascomycota;c__Dothideomycetes;o__Pleosporales;f__Phaeosphaeriaceae;g__Phaeodothis;s__Phaeodothis_winteri	0.973789
ASV_1121	d__Fungi;p__Aphelidiomycota;c__Aphelidiomycetes;o__GS16;f__GS16_fam_Incertae_sedis;g__GS16_gen_Incertae_sedis;s__GS16_sp	0.928031
ASV_1122	d__Fungi;p__Ascomycota;c__Dothideomycetes;o__Mycosphaerellales;f__Mycosphaerellaceae;g__unclassified_Mycosphaerellaceae;s__unclassified_Mycosphaerellaceae	0.719293
ASV_1123	d__Fungi;p__Ascomycota;c__Sordariomycetes;o__Hypocreales;f__Nectriaceae;g__unclassified_Nectriaceae;s__unclassified_Nectriaceae	0.9996
ASV_1124	d__Fungi;p__Ascomycota;c__Sordariomycetes;o__Hypocreales;f__Nectriaceae;g__Sarcopodium;s__Sarcopodium_durantae	0.999796
ASV_1125	d__Fungi;p__Ascomycota;c__Dothideomycetes;o__Pleosporales;f__Periconiaceae;g__Periconia;s__Periconia_celtidis	0.997267
ASV_1126	d__Fungi;p__Ascomycota;c__Dothideomycetes;o__Mycosphaerellales;f__Teratosphaeriaceae;g__unclassified_Teratosphaeriaceae;s__unclassified_Teratosphaeriaceae	0.949847
ASV_1127	d__Fungi;p__Ascomycota;c__Eurotiomycetes;o__Chaetothyriales;f__Cyphellophoraceae;g__Cyphellophora;s__Cyphellophora_livistonae	0.99877
ASV_1128	d__Fungi;p__Ascomycota;c__Sordariomycetes;o__Hypocreales;f__unclassified_Hypocreales;g__unclassified_Hypocreales;s__unclassified_Hypocreales	0.980593
ASV_1129	d__Fungi;p__Ascomycota;c__Dothideomycetes;o__Mycosphaerellales;f__unclassified_Mycosphaerellales;g__unclassified_Mycosphaerellales;s__unclassified_Mycosphaerellales	0.914414
ASV_1130	d__Fungi;p__Ascomycota;c__Dothideomycetes;o__Venturiales;f__Sympoventuriaceae;g__Scolecobasidium;s__Scolecobasidium_cordanae	1
ASV_1131	d__Fungi;p__Ascomycota;c__Eurotiomycetes;o__Chaetothyriales;f__unclassified_Chaetothyriales;g__unclassified_Chaetothyriales;s__unclassified_Chaetothyriales	0.915774
ASV_1132	d__Fungi;p__Ascomycota;c__Lecanoromycetes;o__Lecanorales;f__Pilocarpaceae;g__Fellhanera;s__Fellhanera_bouteillei	1
ASV_1133	d__Fungi;p__Ascomycota;c__Dothideomycetes;o__Venturiales;f__Sympoventuriaceae;g__Sympoventuriaceae_gen_Incertae_sedis;s__Sympoventuriaceae_sp	0.907509
ASV_1134	d__Fungi;p__Ascomycota;c__Eurotiomycetes;o__Chaetothyriales;f__Strelitzianaceae;g__Strelitziana;s__Strelitziana_eucalypti	0.732384
ASV_1135	d__Fungi;p__Ascomycota;c__Dothideomycetes;o__Mycosphaerellales;f__Teratosphaeriaceae;g__unclassified_Teratosphaeriaceae;s__unclassified_Teratosphaeriaceae	0.730138
ASV_1136	d__Fungi;p__Ascomycota;c__Dothideomycetes;o__Mycosphaerellales;f__unclassified_Mycosphaerellales;g__unclassified_Mycosphaerellales;s__unclassified_Mycosphaerellales	0.842631
ASV_1137	d__Fungi;p__Ascomycota;c__Eurotiomycetes;o__Eurotiales;f__Aspergillaceae;g__Paecilomyces;s__Paecilomyces_penicillatus	0.99988
ASV_1138	d__Fungi;p__Basidiomycota;c__Tremellomycetes;o__Tremellales;f__Rhynchogastremataceae;g__Papiliotrema;s__Papiliotrema_miconiae	0.919247
ASV_1139	d__Fungi;p__Basidiomycota;c__Tremellomycetes;o__Tremellales;f__Rhynchogastremataceae;g__Papiliotrema;s__Papiliotrema_leoncinii	0.832389
ASV_1140	d__Fungi;p__Ascomycota;c__Sordariomycetes;o__Hypocreales;f__Hypocreales_fam_Incertae_sedis;g__unclassified_Hypocreales_fam_Incertae_sedis;s__unclassified_Hypocreales_fam_Incertae_sedis	0.999915
ASV_1141	d__Fungi;p__Basidiomycota;c__Tremellomycetes;o__Tremellales;f__Bulleribasidiaceae;g__Hannaella;s__Hannaella_sinensis	0.99983
ASV_1142	d__Fungi;p__Ascomycota;c__Dothideomycetes;o__Pleosporales;f__Biatriosporaceae;g__Biatriosporaceae_gen_Incertae_sedis;s__Biatriosporaceae_sp	0.970073
ASV_1143	d__Fungi;p__Ascomycota;c__Sordariomycetes;o__Sordariales;f__unclassified_Sordariales;g__unclassified_Sordariales;s__unclassified_Sordariales	0.761311
ASV_1144	d__Fungi;p__Ascomycota;c__Eurotiomycetes;o__Chaetothyriales;f__Strelitzianaceae;g__Strelitziana;s__Strelitziana_africana	0.998673
ASV_1145	d__Fungi;p__Ascomycota;c__Sordariomycetes;o__Hypocreales;f__Nectriaceae;g__Fusarium;s__Fusarium_proliferatum	0.791601
ASV_1146	d__Fungi;p__Ascomycota;c__Sordariomycetes;o__Chaetosphaeriales;f__unclassified_Chaetosphaeriales;g__unclassified_Chaetosphaeriales;s__unclassified_Chaetosphaeriales	0.986575
ASV_1147	d__Fungi;p__Ascomycota;c__Eurotiomycetes;o__Chaetothyriales;f__unclassified_Chaetothyriales;g__unclassified_Chaetothyriales;s__unclassified_Chaetothyriales	0.93423
ASV_1148	d__Fungi;p__Ascomycota;c__Sordariomycetes;o__Trichosphaeriales;f__Trichosphaeriaceae;g__Nigrospora;s__unclassified_Nigrospora	1
ASV_1149	d__Fungi;p__Ascomycota;c__Sordariomycetes;o__Hypocreales;f__Clavicipitaceae;g__Metarhizium;s__Metarhizium_rileyi	0.976797
ASV_1150	d__Fungi;p__Ascomycota;c__Sordariomycetes;o__Glomerellales;f__Plectosphaerellaceae;g__Plectosphaerella;s__Plectosphaerella_cucumerina	0.952649
ASV_1151	d__Fungi;p__Ascomycota;c__Eurotiomycetes;o__Chaetothyriales;f__Herpotrichiellaceae;g__Cladophialophora;s__unclassified_Cladophialophora	0.99991
ASV_1152	d__Fungi;p__unclassified_Fungi;c__unclassified_Fungi;o__unclassified_Fungi;f__unclassified_Fungi;g__unclassified_Fungi;s__unclassified_Fungi	1
ASV_1153	d__Fungi;p__Ascomycota;c__Dothideomycetes;o__Capnodiales;f__Neodevriesiaceae;g__Neodevriesia;s__unclassified_Neodevriesia	0.989164
ASV_1154	d__Fungi;p__unclassified_Fungi;c__unclassified_Fungi;o__unclassified_Fungi;f__unclassified_Fungi;g__unclassified_Fungi;s__unclassified_Fungi	1
ASV_1155	d__Fungi;p__Ascomycota;c__Dothideomycetes;o__Mycosphaerellales;f__unclassified_Mycosphaerellales;g__unclassified_Mycosphaerellales;s__unclassified_Mycosphaerellales	0.87153
ASV_1156	d__Fungi;p__unclassified_Fungi;c__unclassified_Fungi;o__unclassified_Fungi;f__unclassified_Fungi;g__unclassified_Fungi;s__unclassified_Fungi	1
ASV_1157	d__Fungi;p__Ascomycota;c__Sordariomycetes;o__Glomerellales;f__Plectosphaerellaceae;g__Brunneochlamydosporium;s__Brunneochlamydosporium_nepalense	0.965955
ASV_1158	d__Fungi;p__Ascomycota;c__Sordariomycetes;o__unclassified_Sordariomycetes;f__unclassified_Sordariomycetes;g__unclassified_Sordariomycetes;s__unclassified_Sordariomycetes	0.95699
ASV_1159	d__Fungi;p__Ascomycota;c__Sordariomycetes;o__Sordariales;f__Podosporaceae;g__Cladorrhinum;s__Cladorrhinum_foecundissimum	0.987529
ASV_1160	d__Fungi;p__Ascomycota;c__Eurotiomycetes;o__Chaetothyriales;f__unclassified_Chaetothyriales;g__unclassified_Chaetothyriales;s__unclassified_Chaetothyriales	0.84978
ASV_1161	d__Fungi;p__Ascomycota;c__Dothideomycetes;o__Pleosporales;f__Didymosphaeriaceae;g__Kalmusia;s__Kalmusia_araucariae	1
ASV_1162	d__Fungi;p__Fungi_phy_Incertae_sedis;c__Fungi_cls_Incertae_sedis;o__Fungi_ord_Incertae_sedis;f__Fungi_fam_Incertae_sedis;g__Fungi_gen_Incertae_sedis;s__Fungi_sp	0.716141
ASV_1163	d__Fungi;p__Ascomycota;c__Sordariomycetes;o__Microascales;f__Microascaceae;g__Mycochlamys;s__Mycochlamys_sp	0.837463
ASV_1164	d__Fungi;p__Ascomycota;c__Eurotiomycetes;o__Verrucariales;f__Verrucariaceae;g__Endocarpon;s__unclassified_Endocarpon	0.998588
ASV_1165	d__Fungi;p__Ascomycota;c__Dothideomycetes;o__unclassified_Dothideomycetes;f__unclassified_Dothideomycetes;g__unclassified_Dothideomycetes;s__unclassified_Dothideomycetes	0.738847
ASV_1166	d__Fungi;p__Ascomycota;c__Sordariomycetes;o__Xylariales;f__Xylariaceae;g__unclassified_Xylariaceae;s__unclassified_Xylariaceae	0.966605
ASV_1167	d__Fungi;p__Ascomycota;c__Eurotiomycetes;o__Chaetothyriales;f__Strelitzianaceae;g__Strelitziana;s__unclassified_Strelitziana	0.998027
ASV_1168	d__Fungi;p__unclassified_Fungi;c__unclassified_Fungi;o__unclassified_Fungi;f__unclassified_Fungi;g__unclassified_Fungi;s__unclassified_Fungi	1
ASV_1169	d__Fungi;p__unclassified_Fungi;c__unclassified_Fungi;o__unclassified_Fungi;f__unclassified_Fungi;g__unclassified_Fungi;s__unclassified_Fungi	1
ASV_1170	d__Fungi;p__Ascomycota;c__Eurotiomycetes;o__Chaetothyriales;f__unclassified_Chaetothyriales;g__unclassified_Chaetothyriales;s__unclassified_Chaetothyriales	0.981239
ASV_1171	d__Fungi;p__unclassified_Fungi;c__unclassified_Fungi;o__unclassified_Fungi;f__unclassified_Fungi;g__unclassified_Fungi;s__unclassified_Fungi	1
ASV_1172	d__Fungi;p__Ascomycota;c__unclassified_Ascomycota;o__unclassified_Ascomycota;f__unclassified_Ascomycota;g__unclassified_Ascomycota;s__unclassified_Ascomycota	0.887311
ASV_1173	d__Fungi;p__Ascomycota;c__Sordariomycetes;o__Xylariales;f__Amphisphaeriaceae;g__Microdochium;s__Microdochium_fisheri	0.980275
ASV_1174	d__Fungi;p__Ascomycota;c__Eurotiomycetes;o__Chaetothyriales;f__Chaetothyriales_fam_Incertae_sedis;g__Chaetothyriales_gen_Incertae_sedis;s__Chaetothyriales_sp	0.921362
ASV_1175	d__Fungi;p__Ascomycota;c__unclassified_Ascomycota;o__unclassified_Ascomycota;f__unclassified_Ascomycota;g__unclassified_Ascomycota;s__unclassified_Ascomycota	0.881007
ASV_1176	d__Fungi;p__Ascomycota;c__Eurotiomycetes;o__Chaetothyriales;f__Cyphellophoraceae;g__Cyphellophora;s__Cyphellophora_sp	0.975471
ASV_1177	d__Fungi;p__unclassified_Fungi;c__unclassified_Fungi;o__unclassified_Fungi;f__unclassified_Fungi;g__unclassified_Fungi;s__unclassified_Fungi	1
ASV_1178	d__Fungi;p__Ascomycota;c__Sordariomycetes;o__unclassified_Sordariomycetes;f__unclassified_Sordariomycetes;g__unclassified_Sordariomycetes;s__unclassified_Sordariomycetes	0.848637
ASV_1179	d__Fungi;p__Basidiomycota;c__Pucciniomycetes;o__Septobasidiales;f__Septobasidiaceae;g__Auriculoscypha;s__Auriculoscypha_anacardiicola	0.938053
ASV_1180	d__Fungi;p__Ascomycota;c__Sordariomycetes;o__Sordariales;f__Lasiosphaeriaceae;g__Schizothecium;s__Schizothecium_selenosporum	0.825748
ASV_1181	d__Fungi;p__unclassified_Fungi;c__unclassified_Fungi;o__unclassified_Fungi;f__unclassified_Fungi;g__unclassified_Fungi;s__unclassified_Fungi	1
ASV_1182	d__Fungi;p__Basidiomycota;c__Tremellomycetes;o__Tremellales;f__Bulleribasidiaceae;g__Hannaella;s__Hannaella_sp	0.881025
ASV_1183	d__Fungi;p__Ascomycota;c__Eurotiomycetes;o__Chaetothyriales;f__Strelitzianaceae;g__Strelitziana;s__unclassified_Strelitziana	0.999962
ASV_1184	d__Fungi;p__Ascomycota;c__Dothideomycetes;o__Pleosporales;f__Dictyosporiaceae;g__Pseudocoleophoma;s__unclassified_Pseudocoleophoma	0.999904
ASV_1185	d__Fungi;p__Basidiomycota;c__Tremellomycetes;o__Tremellales;f__Rhynchogastremataceae;g__Papiliotrema;s__Papiliotrema_flavescens	0.962655
ASV_1186	d__Fungi;p__Basidiomycota;c__Tremellomycetes;o__Tremellales;f__Bulleribasidiaceae;g__Hannaella;s__Hannaella_taiwanensis	0.970702
ASV_1187	d__Fungi;p__unclassified_Fungi;c__unclassified_Fungi;o__unclassified_Fungi;f__unclassified_Fungi;g__unclassified_Fungi;s__unclassified_Fungi	1
ASV_1188	d__Fungi;p__Ascomycota;c__Dothideomycetes;o__unclassified_Dothideomycetes;f__unclassified_Dothideomycetes;g__unclassified_Dothideomycetes;s__unclassified_Dothideomycetes	0.921013
ASV_1189	d__Fungi;p__Basidiomycota;c__Spiculogloeomycetes;o__Spiculogloeales;f__Spiculogloeaceae;g__Phyllozyma;s__Phyllozyma_subbrunnea	0.83785
ASV_1190	d__Fungi;p__unclassified_Fungi;c__unclassified_Fungi;o__unclassified_Fungi;f__unclassified_Fungi;g__unclassified_Fungi;s__unclassified_Fungi	1
ASV_1191	d__Fungi;p__Ascomycota;c__unclassified_Ascomycota;o__unclassified_Ascomycota;f__unclassified_Ascomycota;g__unclassified_Ascomycota;s__unclassified_Ascomycota	0.751141
ASV_1192	d__Fungi;p__unclassified_Fungi;c__unclassified_Fungi;o__unclassified_Fungi;f__unclassified_Fungi;g__unclassified_Fungi;s__unclassified_Fungi	1
ASV_1193	d__Fungi;p__Ascomycota;c__Dothideomycetes;o__Pleosporales;f__Phaeosphaeriaceae;g__Phaeosphaeria;s__Phaeosphaeria_oryzae	0.797351
ASV_1194	d__Fungi;p__Mortierellomycota;c__Mortierellomycetes;o__Mortierellales;f__Mortierellaceae;g__unclassified_Mortierellaceae;s__unclassified_Mortierellaceae	0.999957
ASV_1195	d__Fungi;p__unclassified_Fungi;c__unclassified_Fungi;o__unclassified_Fungi;f__unclassified_Fungi;g__unclassified_Fungi;s__unclassified_Fungi	1
ASV_1196	d__Fungi;p__Basidiomycota;c__Tremellomycetes;o__unclassified_Tremellomycetes;f__unclassified_Tremellomycetes;g__unclassified_Tremellomycetes;s__unclassified_Tremellomycetes	0.778325
ASV_1197	d__Fungi;p__Ascomycota;c__unclassified_Ascomycota;o__unclassified_Ascomycota;f__unclassified_Ascomycota;g__unclassified_Ascomycota;s__unclassified_Ascomycota	0.782747
ASV_1198	d__Fungi;p__Ascomycota;c__Dothideomycetes;o__Mycosphaerellales;f__unclassified_Mycosphaerellales;g__unclassified_Mycosphaerellales;s__unclassified_Mycosphaerellales	0.719728
ASV_1199	d__Fungi;p__Basidiomycota;c__Tremellomycetes;o__Tremellales;f__Trimorphomycetaceae;g__Trimorphomyces;s__Trimorphomyces_sakaeraticus	0.999939
ASV_1200	d__Fungi;p__Ascomycota;c__Dothideomycetes;o__Pleosporales;f__Phaeosphaeriaceae;g__Phaeosphaeria;s__Phaeosphaeria_phoenicicola	0.734214
ASV_1201	d__Fungi;p__Ascomycota;c__Sordariomycetes;o__Glomerellales;f__Plectosphaerellaceae;g__Plectosphaerella;s__Plectosphaerella_melonis	0.875473
ASV_1202	d__Fungi;p__Fungi_phy_Incertae_sedis;c__Fungi_cls_Incertae_sedis;o__Fungi_ord_Incertae_sedis;f__Fungi_fam_Incertae_sedis;g__Fungi_gen_Incertae_sedis;s__Fungi_sp	0.783306
ASV_1203	d__Fungi;p__Ascomycota;c__Eurotiomycetes;o__Chaetothyriales;f__Cyphellophoraceae;g__Cyphellophora;s__unclassified_Cyphellophora	0.997957
ASV_1204	d__Fungi;p__Ascomycota;c__Saccharomycetes;o__Saccharomycetales;f__Pichiaceae;g__Nakazawaea;s__Nakazawaea_sp	0.997293
ASV_1205	d__Fungi;p__Ascomycota;c__Dothideomycetes;o__Mycosphaerellales;f__Mycosphaerellaceae;g__unclassified_Mycosphaerellaceae;s__unclassified_Mycosphaerellaceae	0.998643
ASV_1206	d__Fungi;p__Ascomycota;c__Eurotiomycetes;o__Chaetothyriales;f__unclassified_Chaetothyriales;g__unclassified_Chaetothyriales;s__unclassified_Chaetothyriales	0.734956
ASV_1207	d__Fungi;p__Ascomycota;c__Dothideomycetes;o__Pleosporales;f__Didymosphaeriaceae;g__Montagnula;s__Montagnula_scabiosae	0.981382
ASV_1208	d__Fungi;p__Ascomycota;c__Sordariomycetes;o__Xylariales;f__Xylariaceae;g__unclassified_Xylariaceae;s__unclassified_Xylariaceae	0.960306
ASV_1209	d__Fungi;p__Ascomycota;c__Dothideomycetes;o__Pleosporales;f__Lophiostomataceae;g__Neovaginatispora;s__Neovaginatispora_clematidis	1
ASV_1210	d__Fungi;p__Ascomycota;c__Sordariomycetes;o__Hypocreales;f__Hypocreales_fam_Incertae_sedis;g__Sarocladium;s__Sarocladium_strictum	0.999658
ASV_1212	d__Fungi;p__Ascomycota;c__unclassified_Ascomycota;o__unclassified_Ascomycota;f__unclassified_Ascomycota;g__unclassified_Ascomycota;s__unclassified_Ascomycota	0.767019
ASV_1213	d__Fungi;p__Basidiomycota;c__Tremellomycetes;o__Tremellales;f__Cuniculitremaceae;g__Kockovaella;s__unclassified_Kockovaella	0.960507
ASV_1214	d__Fungi;p__Ascomycota;c__Dothideomycetes;o__Pleosporales;f__Periconiaceae;g__Periconia;s__Periconia_celtidis	0.999979
ASV_1215	d__Fungi;p__Ascomycota;c__Lecanoromycetes;o__Lecanorales;f__Ramalinaceae;g__Bacidina;s__unclassified_Bacidina	0.854679
ASV_1216	d__Fungi;p__Ascomycota;c__Eurotiomycetes;o__Chaetothyriales;f__Strelitzianaceae;g__Strelitziana;s__Strelitziana_eucalypti	0.999983
ASV_1217	d__Fungi;p__Ascomycota;c__Dothideomycetes;o__Mycosphaerellales;f__Mycosphaerellaceae;g__Pallidocercospora;s__Pallidocercospora_acaciigena	0.933306
ASV_1218	d__Fungi;p__Ascomycota;c__Eurotiomycetes;o__Chaetothyriales;f__unclassified_Chaetothyriales;g__unclassified_Chaetothyriales;s__unclassified_Chaetothyriales	0.829629
ASV_1219	d__Fungi;p__Ascomycota;c__Sordariomycetes;o__Hypocreales;f__Stachybotryaceae;g__unclassified_Stachybotryaceae;s__unclassified_Stachybotryaceae	0.999999
ASV_1220	d__Fungi;p__unclassified_Fungi;c__unclassified_Fungi;o__unclassified_Fungi;f__unclassified_Fungi;g__unclassified_Fungi;s__unclassified_Fungi	1
ASV_1221	d__Fungi;p__Basidiomycota;c__Tremellomycetes;o__Tremellales;f__Bulleribasidiaceae;g__Dioszegia;s__Dioszegia_zsoltii	0.999088
ASV_1222	d__Fungi;p__Ascomycota;c__Dothideomycetes;o__Botryosphaeriales;f__Botryosphaeriaceae;g__Sphaeropsis;s__Sphaeropsis_citrigena	0.99734
ASV_1223	d__Fungi;p__Ascomycota;c__Eurotiomycetes;o__Chaetothyriales;f__Cyphellophoraceae;g__Cyphellophora;s__Cyphellophora_sp	0.901191
ASV_1224	d__Fungi;p__Ascomycota;c__Sordariomycetes;o__Hypocreales;f__Cordycipitaceae;g__Simplicillium;s__unclassified_Simplicillium	0.993589
ASV_1225	d__Fungi;p__Basidiomycota;c__Tremellomycetes;o__Tremellales;f__Bulleribasidiaceae;g__Hannaella;s__Hannaella_luteola	0.801027
ASV_1226	d__Fungi;p__Basidiomycota;c__Cystobasidiomycetes;o__Erythrobasidiales;f__Erythrobasidiaceae;g__Erythrobasidium;s__Erythrobasidium_sp	0.991947
ASV_1227	d__Fungi;p__Fungi_phy_Incertae_sedis;c__Fungi_cls_Incertae_sedis;o__Fungi_ord_Incertae_sedis;f__Fungi_fam_Incertae_sedis;g__Fungi_gen_Incertae_sedis;s__Fungi_sp	0.733084
ASV_1228	d__Fungi;p__Basidiomycota;c__Tremellomycetes;o__Tremellales;f__Cuniculitremaceae;g__Kockovaella;s__unclassified_Kockovaella	0.999996
ASV_1229	d__Fungi;p__Ascomycota;c__Dothideomycetes;o__Pleosporales;f__Phaeosphaeriaceae;g__Phaeosphaeriaceae_gen_Incertae_sedis;s__Phaeosphaeriaceae_sp	0.945892
ASV_1230	d__Fungi;p__Ascomycota;c__Sordariomycetes;o__Glomerellales;f__Plectosphaerellaceae;g__unclassified_Plectosphaerellaceae;s__unclassified_Plectosphaerellaceae	0.99998
ASV_1231	d__Fungi;p__Basidiomycota;c__Tremellomycetes;o__Tremellales;f__Cuniculitremaceae;g__Kockovaella;s__unclassified_Kockovaella	0.911927
ASV_1232	d__Fungi;p__Basidiomycota;c__Tremellomycetes;o__Tremellales;f__Cuniculitremaceae;g__Kockovaella;s__unclassified_Kockovaella	0.993651
ASV_1233	d__Fungi;p__Ascomycota;c__Leotiomycetes;o__Helotiales;f__Rutstroemiaceae;g__Lambertella;s__Lambertella_himalayensis	0.962157
ASV_1234	d__Fungi;p__Ascomycota;c__Dothideomycetes;o__Mycosphaerellales;f__Mycosphaerellaceae;g__Clypeosphaerella;s__Clypeosphaerella_quasiparkii	0.999168
ASV_1235	d__Fungi;p__Ascomycota;c__Eurotiomycetes;o__Chaetothyriales;f__Herpotrichiellaceae;g__unclassified_Herpotrichiellaceae;s__unclassified_Herpotrichiellaceae	0.999999
ASV_1236	d__Fungi;p__Basidiomycota;c__Tremellomycetes;o__Filobasidiales;f__Filobasidiaceae;g__Filobasidium;s__unclassified_Filobasidium	0.920569
ASV_1237	d__Fungi;p__Ascomycota;c__Dothideomycetes;o__Hysteriales;f__Hysteriaceae;g__Rhytidhysteron;s__Rhytidhysteron_thailandicum	0.999996
ASV_1238	d__Fungi;p__Ascomycota;c__Eurotiomycetes;o__Chaetothyriales;f__Cyphellophoraceae;g__Cyphellophora;s__Cyphellophora_sp	0.838253
ASV_1239	d__Fungi;p__Basidiomycota;c__Tremellomycetes;o__Tremellales;f__Cuniculitremaceae;g__Kockovaella;s__unclassified_Kockovaella	0.952678
ASV_1240	d__Fungi;p__Ascomycota;c__Dothideomycetes;o__Mycosphaerellales;f__Mycosphaerellaceae;g__Acrodontium;s__Acrodontium_neolitseae	0.853203
ASV_1241	d__Fungi;p__Basidiomycota;c__Microbotryomycetes;o__Microbotryomycetes_ord_Incertae_sedis;f__Colacogloeaceae;g__Colacogloeaceae_gen_Incertae_sedis;s__Colacogloeaceae_sp	0.994526
ASV_1242	d__Fungi;p__Ascomycota;c__Dothideomycetes;o__Mycosphaerellales;f__Mycosphaerellaceae;g__unclassified_Mycosphaerellaceae;s__unclassified_Mycosphaerellaceae	0.815231
ASV_1243	d__Fungi;p__Basidiomycota;c__Tremellomycetes;o__Tremellales;f__Cuniculitremaceae;g__Kockovaella;s__unclassified_Kockovaella	0.931165
ASV_1244	d__Fungi;p__Ascomycota;c__Sordariomycetes;o__Xylariales;f__Hypoxylaceae;g__Hypoxylon;s__Hypoxylon_trugodes	1
ASV_1245	d__Fungi;p__Basidiomycota;c__Tremellomycetes;o__Tremellales;f__Cuniculitremaceae;g__Kockovaella;s__unclassified_Kockovaella	0.994943
ASV_1246	d__Fungi;p__Ascomycota;c__Dothideomycetes;o__Mycosphaerellales;f__Mycosphaerellaceae;g__Clypeosphaerella;s__Clypeosphaerella_quasiparkii	0.970015
ASV_1247	d__Fungi;p__Ascomycota;c__Eurotiomycetes;o__Chaetothyriales;f__unclassified_Chaetothyriales;g__unclassified_Chaetothyriales;s__unclassified_Chaetothyriales	0.976356
ASV_1248	d__Fungi;p__unclassified_Fungi;c__unclassified_Fungi;o__unclassified_Fungi;f__unclassified_Fungi;g__unclassified_Fungi;s__unclassified_Fungi	1
ASV_1249	d__Fungi;p__Ascomycota;c__Sordariomycetes;o__Xylariales;f__Xylariaceae;g__Xylaria;s__Xylaria_apiculata	0.7663
ASV_1250	d__Fungi;p__Ascomycota;c__Sordariomycetes;o__Hypocreales;f__Nectriaceae;g__Bisifusarium;s__Bisifusarium_dimerum	0.899982
ASV_1251	d__Fungi;p__Ascomycota;c__Sordariomycetes;o__Hypocreales;f__Nectriaceae;g__Fusarium;s__unclassified_Fusarium	0.778739
ASV_1252	d__Fungi;p__Ascomycota;c__Sordariomycetes;o__Glomerellales;f__Glomerellaceae;g__Colletotrichum;s__Colletotrichum_thailandicum	0.999998
ASV_1253	d__Fungi;p__Basidiomycota;c__Tremellomycetes;o__Tremellales;f__Bulleribasidiaceae;g__Bulleribasidium;s__Bulleribasidium_variabile	0.924301
ASV_1254	d__Fungi;p__Ascomycota;c__Dothideomycetes;o__Mycosphaerellales;f__unclassified_Mycosphaerellales;g__unclassified_Mycosphaerellales;s__unclassified_Mycosphaerellales	0.813636
ASV_1255	d__Fungi;p__Ascomycota;c__unclassified_Ascomycota;o__unclassified_Ascomycota;f__unclassified_Ascomycota;g__unclassified_Ascomycota;s__unclassified_Ascomycota	0.83809
ASV_1256	d__Fungi;p__unclassified_Fungi;c__unclassified_Fungi;o__unclassified_Fungi;f__unclassified_Fungi;g__unclassified_Fungi;s__unclassified_Fungi	1
ASV_1257	d__Fungi;p__Ascomycota;c__Dothideomycetes;o__Pleosporales;f__Phaeosphaeriaceae;g__Neosetophoma;s__unclassified_Neosetophoma	0.850631
ASV_1258	d__Fungi;p__Ascomycota;c__Eurotiomycetes;o__Chaetothyriales;f__Chaetothyriaceae;g__Hermetothecium;s__Hermetothecium_mikaniae-micranthae	0.954093
ASV_1259	d__Fungi;p__Ascomycota;c__Lecanoromycetes;o__Ostropales;f__Stictidaceae;g__Fitzroyomyces;s__Fitzroyomyces_cyperacearum	0.999999
ASV_1260	d__Fungi;p__Ascomycota;c__Eurotiomycetes;o__Chaetothyriales;f__Cyphellophoraceae;g__Cyphellophora;s__Cyphellophora_sp	0.994272
ASV_1261	d__Fungi;p__Ascomycota;c__Eurotiomycetes;o__Chaetothyriales;f__Cyphellophoraceae;g__Cyphellophora;s__unclassified_Cyphellophora	0.999999
ASV_1262	d__Fungi;p__Ascomycota;c__Sordariomycetes;o__unclassified_Sordariomycetes;f__unclassified_Sordariomycetes;g__unclassified_Sordariomycetes;s__unclassified_Sordariomycetes	0.96109
ASV_1263	d__Fungi;p__Ascomycota;c__Dothideomycetes;o__Pleosporales;f__Didymosphaeriaceae;g__Paraconiothyrium;s__Paraconiothyrium_estuarinum	0.882909
ASV_1264	d__Fungi;p__Ascomycota;c__Eurotiomycetes;o__Chaetothyriales;f__unclassified_Chaetothyriales;g__unclassified_Chaetothyriales;s__unclassified_Chaetothyriales	0.827756
ASV_1265	d__Fungi;p__Ascomycota;c__Dothideomycetes;o__unclassified_Dothideomycetes;f__unclassified_Dothideomycetes;g__unclassified_Dothideomycetes;s__unclassified_Dothideomycetes	0.996977
ASV_1266	d__Fungi;p__Ascomycota;c__Sordariomycetes;o__Hypocreales;f__Hypocreales_fam_Incertae_sedis;g__Trichothecium;s__Trichothecium_sp	0.999875
ASV_1267	d__Fungi;p__Ascomycota;c__unclassified_Ascomycota;o__unclassified_Ascomycota;f__unclassified_Ascomycota;g__unclassified_Ascomycota;s__unclassified_Ascomycota	0.829682
ASV_1268	d__Fungi;p__Ascomycota;c__Eurotiomycetes;o__Chaetothyriales;f__Cyphellophoraceae;g__Cyphellophora;s__Cyphellophora_sp	0.998545
ASV_1269	d__Fungi;p__Ascomycota;c__Sordariomycetes;o__Hypocreales;f__Cordycipitaceae;g__Akanthomyces;s__Akanthomyces_araneogenus	0.773588
ASV_1270	d__Fungi;p__Ascomycota;c__Eurotiomycetes;o__Chaetothyriales;f__Chaetothyriaceae;g__Ceramothyrium;s__Ceramothyrium_fici	0.999198
ASV_1271	d__Fungi;p__Ascomycota;c__Dothideomycetes;o__Capnodiales;f__Neodevriesiaceae;g__Neodevriesia;s__unclassified_Neodevriesia	0.940742
ASV_1272	d__Fungi;p__Fungi_phy_Incertae_sedis;c__Fungi_cls_Incertae_sedis;o__Fungi_ord_Incertae_sedis;f__Fungi_fam_Incertae_sedis;g__Fungi_gen_Incertae_sedis;s__Fungi_sp	0.708448
ASV_1273	d__Fungi;p__Ascomycota;c__Dothideomycetes;o__Hysteriales;f__Hysteriaceae;g__Rhytidhysteron;s__Rhytidhysteron_erioi	0.999995
ASV_1274	d__Fungi;p__Ascomycota;c__Eurotiomycetes;o__Chaetothyriales;f__Cyphellophoraceae;g__Cyphellophora;s__Cyphellophora_sp	0.985517
ASV_1275	d__Fungi;p__Ascomycota;c__Eurotiomycetes;o__Chaetothyriales;f__Chaetothyriaceae;g__Hermetothecium;s__Hermetothecium_mikaniae-micranthae	0.960164
ASV_1276	d__Fungi;p__Ascomycota;c__Dothideomycetes;o__Pleosporales;f__Phaeosphaeriaceae;g__Phaeosphaeria;s__unclassified_Phaeosphaeria	0.840042
ASV_1277	d__Fungi;p__Ascomycota;c__Sordariomycetes;o__Hypocreales;f__Nectriaceae;g__Bisifusarium;s__unclassified_Bisifusarium	0.700771
ASV_1278	d__Fungi;p__Fungi_phy_Incertae_sedis;c__Fungi_cls_Incertae_sedis;o__Fungi_ord_Incertae_sedis;f__Fungi_fam_Incertae_sedis;g__Fungi_gen_Incertae_sedis;s__Fungi_sp	0.713085
ASV_1279	d__Fungi;p__Basidiomycota;c__Agaricomycetes;o__Agaricales;f__Omphalotaceae;g__Gymnopus;s__Gymnopus_aquosus	0.939203
ASV_1280	d__Fungi;p__Ascomycota;c__Dothideomycetes;o__Mycosphaerellales;f__unclassified_Mycosphaerellales;g__unclassified_Mycosphaerellales;s__unclassified_Mycosphaerellales	0.92951
ASV_1281	d__Fungi;p__Ascomycota;c__Eurotiomycetes;o__Chaetothyriales;f__Cyphellophoraceae;g__Cyphellophora;s__Cyphellophora_livistonae	0.99971
ASV_1282	d__Fungi;p__Ascomycota;c__Dothideomycetes;o__Mycosphaerellales;f__unclassified_Mycosphaerellales;g__unclassified_Mycosphaerellales;s__unclassified_Mycosphaerellales	0.974967
ASV_1283	d__Fungi;p__Ascomycota;c__Sordariomycetes;o__Hypocreales;f__unclassified_Hypocreales;g__unclassified_Hypocreales;s__unclassified_Hypocreales	0.999715
ASV_1284	d__Fungi;p__Ascomycota;c__Eurotiomycetes;o__Chaetothyriales;f__Chaetothyriales_fam_Incertae_sedis;g__Chaetothyriales_gen_Incertae_sedis;s__Chaetothyriales_sp	0.713689
ASV_1285	d__Fungi;p__Ascomycota;c__Dothideomycetes;o__Mycosphaerellales;f__Mycosphaerellaceae;g__unclassified_Mycosphaerellaceae;s__unclassified_Mycosphaerellaceae	0.953
ASV_1286	d__Fungi;p__Ascomycota;c__Sordariomycetes;o__Glomerellales;f__Plectosphaerellaceae;g__Plectosphaerellaceae_gen_Incertae_sedis;s__Plectosphaerellaceae_sp	0.992778
ASV_1287	d__Fungi;p__Basidiomycota;c__Tremellomycetes;o__Tremellales;f__Rhynchogastremataceae;g__Papiliotrema;s__Papiliotrema_flavescens	0.960363
ASV_1288	d__Fungi;p__Fungi_phy_Incertae_sedis;c__Fungi_cls_Incertae_sedis;o__Fungi_ord_Incertae_sedis;f__Fungi_fam_Incertae_sedis;g__Fungi_gen_Incertae_sedis;s__Fungi_sp	0.720068
ASV_1289	d__Fungi;p__Ascomycota;c__Dothideomycetes;o__Capnodiales;f__Xenodevriesiaceae;g__Xenodevriesia;s__Xenodevriesia_strelitziicola	0.990302
ASV_1290	d__Fungi;p__unclassified_Fungi;c__unclassified_Fungi;o__unclassified_Fungi;f__unclassified_Fungi;g__unclassified_Fungi;s__unclassified_Fungi	1
ASV_1291	d__Fungi;p__Ascomycota;c__Sordariomycetes;o__Glomerellales;f__Glomerellaceae;g__Colletotrichum;s__Colletotrichum_gloeosporioides	0.785197
ASV_1292	d__Fungi;p__Ascomycota;c__Sordariomycetes;o__Hypocreales;f__Nectriaceae;g__Fusarium;s__Fusarium_proliferatum	0.854747
ASV_1293	d__Fungi;p__Basidiomycota;c__Tremellomycetes;o__Tremellales;f__Rhynchogastremataceae;g__Papiliotrema;s__unclassified_Papiliotrema	0.905027
ASV_1294	d__Fungi;p__Basidiomycota;c__Tremellomycetes;o__Tremellales;f__Bulleribasidiaceae;g__Hannaella;s__Hannaella_luteola	0.792732
ASV_1295	d__Fungi;p__Ascomycota;c__unclassified_Ascomycota;o__unclassified_Ascomycota;f__unclassified_Ascomycota;g__unclassified_Ascomycota;s__unclassified_Ascomycota	0.882089
ASV_1296	d__Fungi;p__Ascomycota;c__Sordariomycetes;o__unclassified_Sordariomycetes;f__unclassified_Sordariomycetes;g__unclassified_Sordariomycetes;s__unclassified_Sordariomycetes	0.961467
ASV_1297	d__Fungi;p__Basidiomycota;c__unclassified_Basidiomycota;o__unclassified_Basidiomycota;f__unclassified_Basidiomycota;g__unclassified_Basidiomycota;s__unclassified_Basidiomycota	0.814781
ASV_1298	d__Fungi;p__Ascomycota;c__Dothideomycetes;o__Mycosphaerellales;f__unclassified_Mycosphaerellales;g__unclassified_Mycosphaerellales;s__unclassified_Mycosphaerellales	0.905557
ASV_1299	d__Fungi;p__Ascomycota;c__Dothideomycetes;o__Mycosphaerellales;f__unclassified_Mycosphaerellales;g__unclassified_Mycosphaerellales;s__unclassified_Mycosphaerellales	0.83711
ASV_1300	d__Fungi;p__Ascomycota;c__Dothideomycetes;o__Mycosphaerellales;f__Mycosphaerellaceae;g__Pallidocercospora;s__Pallidocercospora_acaciigena	0.859837
ASV_1301	d__Fungi;p__unclassified_Fungi;c__unclassified_Fungi;o__unclassified_Fungi;f__unclassified_Fungi;g__unclassified_Fungi;s__unclassified_Fungi	1
ASV_1302	d__Fungi;p__unclassified_Fungi;c__unclassified_Fungi;o__unclassified_Fungi;f__unclassified_Fungi;g__unclassified_Fungi;s__unclassified_Fungi	1
ASV_1303	d__Fungi;p__Ascomycota;c__Dothideomycetes;o__Mycosphaerellales;f__Mycosphaerellaceae;g__Pseudocercospora;s__Pseudocercospora_cyatheae	0.990428
ASV_1304	d__Fungi;p__Basidiomycota;c__Tremellomycetes;o__Tremellales;f__Bulleribasidiaceae;g__Bulleribasidium;s__Bulleribasidium_variabile	0.914087
ASV_1305	d__Fungi;p__Basidiomycota;c__Tremellomycetes;o__Tremellales;f__Bulleribasidiaceae;g__Hannaella;s__Hannaella_oryzae	0.99585
ASV_1306	d__Fungi;p__Ascomycota;c__Dothideomycetes;o__Pleosporales;f__Nigrogranaceae;g__Nigrograna;s__Nigrograna_magnoliae	1
ASV_1307	d__Fungi;p__Basidiomycota;c__Tremellomycetes;o__Tremellales;f__Cuniculitremaceae;g__Kockovaella;s__unclassified_Kockovaella	0.99029
ASV_1308	d__Fungi;p__Ascomycota;c__Sordariomycetes;o__Xylariales;f__Apiosporaceae;g__Arthrinium;s__Arthrinium_mori	1
ASV_1309	d__Fungi;p__Basidiomycota;c__Tremellomycetes;o__Tremellales;f__Cuniculitremaceae;g__Kockovaella;s__unclassified_Kockovaella	0.995888
ASV_1310	d__Fungi;p__Ascomycota;c__Sordariomycetes;o__Hypocreales;f__Cordycipitaceae;g__unclassified_Cordycipitaceae;s__unclassified_Cordycipitaceae	0.999978
ASV_1311	d__Fungi;p__Ascomycota;c__Dothideomycetes;o__Venturiales;f__Sympoventuriaceae;g__Scolecobasidium;s__Scolecobasidium_musicola	1
ASV_1312	d__Fungi;p__Ascomycota;c__unclassified_Ascomycota;o__unclassified_Ascomycota;f__unclassified_Ascomycota;g__unclassified_Ascomycota;s__unclassified_Ascomycota	0.921791
ASV_1313	d__Fungi;p__Ascomycota;c__Dothideomycetes;o__Myriangiales;f__Elsinoaceae;g__Elsinoe;s__unclassified_Elsinoe	0.997894
ASV_1314	d__Fungi;p__Ascomycota;c__Eurotiomycetes;o__Chaetothyriales;f__Strelitzianaceae;g__Strelitziana;s__Strelitziana_australiensis	0.810256
ASV_1315	d__Fungi;p__Ascomycota;c__Dothideomycetes;o__Capnodiales;f__Neoantennariellaceae;g__Cippumomyces;s__Cippumomyces_mortalis	0.999164
ASV_1316	d__Fungi;p__Fungi_phy_Incertae_sedis;c__Fungi_cls_Incertae_sedis;o__Fungi_ord_Incertae_sedis;f__Fungi_fam_Incertae_sedis;g__Fungi_gen_Incertae_sedis;s__Fungi_sp	0.772903
ASV_1317	d__Fungi;p__Basidiomycota;c__Tremellomycetes;o__Tremellales;f__Cuniculitremaceae;g__Kockovaella;s__unclassified_Kockovaella	0.99994
ASV_1318	d__Fungi;p__unclassified_Fungi;c__unclassified_Fungi;o__unclassified_Fungi;f__unclassified_Fungi;g__unclassified_Fungi;s__unclassified_Fungi	1
ASV_1319	d__Fungi;p__Ascomycota;c__Dothideomycetes;o__Mycosphaerellales;f__Mycosphaerellaceae;g__Neoceratosperma;s__Neoceratosperma_yunnanense	0.999548
ASV_1320	d__Fungi;p__Ascomycota;c__Dothideomycetes;o__Pleosporales;f__unclassified_Pleosporales;g__unclassified_Pleosporales;s__unclassified_Pleosporales	0.98601
ASV_1321	d__Fungi;p__Ascomycota;c__Eurotiomycetes;o__Chaetothyriales;f__Cyphellophoraceae;g__Cyphellophora;s__Cyphellophora_sp	0.935939
ASV_1322	d__Fungi;p__Ascomycota;c__Dothideomycetes;o__Pleosporales;f__Massarinaceae;g__Helminthosporium;s__Helminthosporium_sp	0.832028
ASV_1323	d__Fungi;p__Ascomycota;c__Sordariomycetes;o__Trichosphaeriales;f__Trichosphaeriaceae;g__Nigrospora;s__Nigrospora_zimmermanii	0.916386
ASV_1324	d__Fungi;p__unclassified_Fungi;c__unclassified_Fungi;o__unclassified_Fungi;f__unclassified_Fungi;g__unclassified_Fungi;s__unclassified_Fungi	1
ASV_1325	d__Fungi;p__Ascomycota;c__Dothideomycetes;o__Mycosphaerellales;f__unclassified_Mycosphaerellales;g__unclassified_Mycosphaerellales;s__unclassified_Mycosphaerellales	0.960663
ASV_1326	d__Fungi;p__Ascomycota;c__Lecanoromycetes;o__Lecanorales;f__Ramalinaceae;g__unclassified_Ramalinaceae;s__unclassified_Ramalinaceae	0.711172
ASV_1327	d__Fungi;p__Ascomycota;c__Dothideomycetes;o__Venturiales;f__Sympoventuriaceae;g__Scolecobasidium;s__Scolecobasidium_cordanae	1
ASV_1328	d__Fungi;p__Basidiomycota;c__Tremellomycetes;o__Tremellales;f__Cuniculitremaceae;g__Kockovaella;s__unclassified_Kockovaella	0.959492
ASV_1329	d__Fungi;p__Ascomycota;c__Dothideomycetes;o__Mycosphaerellales;f__unclassified_Mycosphaerellales;g__unclassified_Mycosphaerellales;s__unclassified_Mycosphaerellales	0.86702
ASV_1330	d__Fungi;p__Ascomycota;c__Dothideomycetes;o__Mycosphaerellales;f__Mycosphaerellaceae;g__Neoceratosperma;s__Neoceratosperma_haldinae	0.998947
ASV_1331	d__Fungi;p__Ascomycota;c__Eurotiomycetes;o__Chaetothyriales;f__Trichomeriaceae;g__Trichomeriaceae_gen_Incertae_sedis;s__Trichomeriaceae_sp	0.957578
ASV_1332	d__Fungi;p__Ascomycota;c__Dothideomycetes;o__Pleosporales;f__Periconiaceae;g__Periconia;s__Periconia_celtidis	0.997852
ASV_1333	d__Fungi;p__Ascomycota;c__Eurotiomycetes;o__Chaetothyriales;f__Cyphellophoraceae;g__Cyphellophora;s__unclassified_Cyphellophora	0.998698
ASV_1334	d__Fungi;p__Basidiomycota;c__Tremellomycetes;o__Tremellales;f__Bulleribasidiaceae;g__Vishniacozyma;s__Vishniacozyma_phoenicis	0.975586
ASV_1335	d__Fungi;p__Ascomycota;c__Dothideomycetes;o__Capnodiales;f__Dissoconiaceae;g__Uwebraunia;s__Uwebraunia_communis	0.983056
ASV_1336	d__Fungi;p__Ascomycota;c__Eurotiomycetes;o__Chaetothyriales;f__Strelitzianaceae;g__Strelitziana;s__Strelitziana_africana	0.999171
ASV_1337	d__Fungi;p__Ascomycota;c__Dothideomycetes;o__Mycosphaerellales;f__unclassified_Mycosphaerellales;g__unclassified_Mycosphaerellales;s__unclassified_Mycosphaerellales	0.819884
ASV_1338	d__Fungi;p__Ascomycota;c__Lecanoromycetes;o__Lecanorales;f__Pilocarpaceae;g__Fellhanera;s__Fellhanera_bouteillei	0.937248
ASV_1339	d__Fungi;p__Ascomycota;c__Dothideomycetes;o__Mycosphaerellales;f__Mycosphaerellaceae;g__Pseudocercospora;s__Pseudocercospora_cyatheae	0.934349
ASV_1340	d__Fungi;p__unclassified_Fungi;c__unclassified_Fungi;o__unclassified_Fungi;f__unclassified_Fungi;g__unclassified_Fungi;s__unclassified_Fungi	1
ASV_1341	d__Fungi;p__Basidiomycota;c__Tremellomycetes;o__Tremellales;f__Cuniculitremaceae;g__Kockovaella;s__unclassified_Kockovaella	0.999999
ASV_1342	d__Fungi;p__Ascomycota;c__Dothideomycetes;o__Mycosphaerellales;f__Mycosphaerellaceae;g__Geastrumia;s__Geastrumia_polystigmatis	0.795376
ASV_1343	d__Fungi;p__Ascomycota;c__unclassified_Ascomycota;o__unclassified_Ascomycota;f__unclassified_Ascomycota;g__unclassified_Ascomycota;s__unclassified_Ascomycota	0.704756
ASV_1344	d__Fungi;p__Ascomycota;c__Sordariomycetes;o__Xylariales;f__Hypoxylaceae;g__Hypoxylon;s__Hypoxylon_sublenormandii	0.999999
ASV_1345	d__Fungi;p__Ascomycota;c__Dothideomycetes;o__Pleosporales;f__Phaeosphaeriaceae;g__Ophiosphaerella;s__Ophiosphaerella_aquatica	0.929033
ASV_1346	d__Fungi;p__Ascomycota;c__Eurotiomycetes;o__Chaetothyriales;f__Strelitzianaceae;g__Strelitziana;s__unclassified_Strelitziana	0.999999
ASV_1347	d__Fungi;p__Ascomycota;c__Eurotiomycetes;o__Chaetothyriales;f__Strelitzianaceae;g__Strelitziana;s__Strelitziana_africana	0.996311
ASV_1348	d__Fungi;p__Ascomycota;c__Eurotiomycetes;o__Chaetothyriales;f__Chaetothyriaceae;g__Camptophora;s__Camptophora_hylomeconis	0.999889
ASV_1349	d__Fungi;p__Ascomycota;c__Dothideomycetes;o__Pleosporales;f__Dictyosporiaceae;g__Dictyosporium;s__unclassified_Dictyosporium	0.980995
ASV_1350	d__Fungi;p__Ascomycota;c__Leotiomycetes;o__Helotiales;f__Rutstroemiaceae;g__Lambertella;s__Lambertella_himalayensis	1
ASV_1351	d__Fungi;p__Basidiomycota;c__Tremellomycetes;o__Tremellales;f__Bulleribasidiaceae;g__Hannaella;s__Hannaella_sinensis	0.999803
ASV_1352	d__Fungi;p__Ascomycota;c__Dothideomycetes;o__Pleosporales;f__Acrocalymmaceae;g__Acrocalymma;s__Acrocalymma_medicaginis	0.99814
ASV_1353	d__Fungi;p__Ascomycota;c__Eurotiomycetes;o__Chaetothyriales;f__Strelitzianaceae;g__Strelitziana;s__Strelitziana_australiensis	0.777159
ASV_1354	d__Fungi;p__Ascomycota;c__Eurotiomycetes;o__Chaetothyriales;f__Cyphellophoraceae;g__Cyphellophora;s__Cyphellophora_sp	0.993911
ASV_1355	d__Fungi;p__Ascomycota;c__Sordariomycetes;o__unclassified_Sordariomycetes;f__unclassified_Sordariomycetes;g__unclassified_Sordariomycetes;s__unclassified_Sordariomycetes	0.975111
ASV_1356	d__Fungi;p__Ascomycota;c__Eurotiomycetes;o__Chaetothyriales;f__Cyphellophoraceae;g__Cyphellophora;s__Cyphellophora_sp	0.91053
ASV_1357	d__Fungi;p__Ascomycota;c__Dothideomycetes;o__Botryosphaeriales;f__Botryosphaeriaceae;g__Neofusicoccum;s__Neofusicoccum_cordaticola	0.836358
ASV_1358	d__Fungi;p__Ascomycota;c__Sordariomycetes;o__Hypocreales;f__Hypocreaceae;g__Hypomyces;s__unclassified_Hypomyces	0.713281
ASV_1359	d__Fungi;p__Ascomycota;c__Dothideomycetes;o__Pleosporales;f__Didymosphaeriaceae;g__Paraphaeosphaeria;s__Paraphaeosphaeria_michotii	0.999997
ASV_1360	d__Fungi;p__Ascomycota;c__Sordariomycetes;o__Glomerellales;f__Plectosphaerellaceae;g__unclassified_Plectosphaerellaceae;s__unclassified_Plectosphaerellaceae	0.977155
ASV_1361	d__Fungi;p__Ascomycota;c__Eurotiomycetes;o__Eurotiales;f__Aspergillaceae;g__Penicillium;s__Penicillium_brevicompactum	0.985772
ASV_1362	d__Fungi;p__Ascomycota;c__Dothideomycetes;o__Mycosphaerellales;f__unclassified_Mycosphaerellales;g__unclassified_Mycosphaerellales;s__unclassified_Mycosphaerellales	0.759712
ASV_1363	d__Fungi;p__unclassified_Fungi;c__unclassified_Fungi;o__unclassified_Fungi;f__unclassified_Fungi;g__unclassified_Fungi;s__unclassified_Fungi	1
ASV_1364	d__Fungi;p__Basidiomycota;c__Tremellomycetes;o__Tremellales;f__Cuniculitremaceae;g__Kockovaella;s__unclassified_Kockovaella	0.903821
ASV_1365	d__Fungi;p__Ascomycota;c__unclassified_Ascomycota;o__unclassified_Ascomycota;f__unclassified_Ascomycota;g__unclassified_Ascomycota;s__unclassified_Ascomycota	0.888315
ASV_1366	d__Fungi;p__Ascomycota;c__Eurotiomycetes;o__Chaetothyriales;f__unclassified_Chaetothyriales;g__unclassified_Chaetothyriales;s__unclassified_Chaetothyriales	0.920196
ASV_1367	d__Fungi;p__Ascomycota;c__Eurotiomycetes;o__Chaetothyriales;f__Trichomeriaceae;g__Brycekendrickomyces;s__Brycekendrickomyces_acaciae	0.999459
ASV_1368	d__Fungi;p__Ascomycota;c__Dothideomycetes;o__Mycosphaerellales;f__unclassified_Mycosphaerellales;g__unclassified_Mycosphaerellales;s__unclassified_Mycosphaerellales	0.738725
ASV_1369	d__Fungi;p__Ascomycota;c__Sordariomycetes;o__Xylariales;f__unclassified_Xylariales;g__unclassified_Xylariales;s__unclassified_Xylariales	0.869982
ASV_1370	d__Fungi;p__Ascomycota;c__Eurotiomycetes;o__Chaetothyriales;f__Cyphellophoraceae;g__Cyphellophora;s__Cyphellophora_livistonae	0.997876
ASV_1371	d__Fungi;p__Ascomycota;c__Dothideomycetes;o__Venturiales;f__Sympoventuriaceae;g__Scolecobasidium;s__Scolecobasidium_sexuale	0.980409
ASV_1372	d__Fungi;p__Ascomycota;c__Eurotiomycetes;o__Chaetothyriales;f__Strelitzianaceae;g__Strelitziana;s__Strelitziana_sarbhoyi	0.774321
ASV_1373	d__Fungi;p__Ascomycota;c__Dothideomycetes;o__Mycosphaerellales;f__unclassified_Mycosphaerellales;g__unclassified_Mycosphaerellales;s__unclassified_Mycosphaerellales	0.964371
ASV_1374	d__Fungi;p__Ascomycota;c__Dothideomycetes;o__Mycosphaerellales;f__Mycosphaerellaceae;g__unclassified_Mycosphaerellaceae;s__unclassified_Mycosphaerellaceae	0.906134
ASV_1375	d__Fungi;p__Ascomycota;c__Dothideomycetes;o__Mycosphaerellales;f__Mycosphaerellaceae;g__unclassified_Mycosphaerellaceae;s__unclassified_Mycosphaerellaceae	0.962496
ASV_1376	d__Fungi;p__Basidiomycota;c__Tremellomycetes;o__Tremellales;f__Cuniculitremaceae;g__Kockovaella;s__unclassified_Kockovaella	0.992981
ASV_1377	d__Fungi;p__Ascomycota;c__Eurotiomycetes;o__Chaetothyriales;f__Cyphellophoraceae;g__Cyphellophora;s__Cyphellophora_sp	0.996295
ASV_1378	d__Fungi;p__Ascomycota;c__Eurotiomycetes;o__Chaetothyriales;f__Trichomeriaceae;g__Brycekendrickomyces;s__Brycekendrickomyces_acaciae	0.999117
ASV_1379	d__Fungi;p__Basidiomycota;c__Tremellomycetes;o__Tremellales;f__Rhynchogastremataceae;g__Papiliotrema;s__Papiliotrema_miconiae	0.920001
ASV_1380	d__Fungi;p__Basidiomycota;c__Tremellomycetes;o__Tremellales;f__Bulleribasidiaceae;g__Hannaella;s__Hannaella_sp	0.70805
ASV_1381	d__Fungi;p__Ascomycota;c__Sordariomycetes;o__Hypocreales;f__Tilachlidiaceae;g__Septofusidium;s__Septofusidium_herbarum	0.743244
ASV_1382	d__Fungi;p__Ascomycota;c__Sordariomycetes;o__Glomerellales;f__Glomerellaceae;g__Colletotrichum;s__Colletotrichum_citri-medicae	0.999905
ASV_1383	d__Fungi;p__Ascomycota;c__Dothideomycetes;o__Pleosporales;f__Didymosphaeriaceae;g__Neptunomyces;s__Neptunomyces_aureus	0.999717
ASV_1384	d__Fungi;p__Basidiomycota;c__Tremellomycetes;o__Tremellales;f__Bulleribasidiaceae;g__Vishniacozyma;s__Vishniacozyma_phoenicis	0.963706
ASV_1385	d__Fungi;p__unclassified_Fungi;c__unclassified_Fungi;o__unclassified_Fungi;f__unclassified_Fungi;g__unclassified_Fungi;s__unclassified_Fungi	1
ASV_1386	d__Fungi;p__Ascomycota;c__Eurotiomycetes;o__Chaetothyriales;f__Cyphellophoraceae;g__Cyphellophora;s__Cyphellophora_livistonae	0.998671
ASV_1387	d__Fungi;p__Ascomycota;c__Sordariomycetes;o__Hypocreales;f__Bionectriaceae;g__Bionectria;s__Bionectria_rossmaniae	0.904106
ASV_1388	d__Fungi;p__Basidiomycota;c__Tremellomycetes;o__Tremellales;f__Cuniculitremaceae;g__Kockovaella;s__unclassified_Kockovaella	0.999986
ASV_1389	d__Fungi;p__Basidiomycota;c__Tremellomycetes;o__Tremellales;f__Bulleribasidiaceae;g__Vishniacozyma;s__unclassified_Vishniacozyma	0.728416
ASV_1390	d__Fungi;p__Ascomycota;c__Dothideomycetes;o__Mycosphaerellales;f__Mycosphaerellaceae;g__Pseudocercospora;s__unclassified_Pseudocercospora	0.768925
ASV_1391	d__Fungi;p__Basidiomycota;c__Spiculogloeomycetes;o__Spiculogloeales;f__Spiculogloeaceae;g__Phyllozyma;s__Phyllozyma_subbrunnea	0.836283
ASV_1392	d__Fungi;p__Ascomycota;c__Dothideomycetes;o__Mycosphaerellales;f__unclassified_Mycosphaerellales;g__unclassified_Mycosphaerellales;s__unclassified_Mycosphaerellales	0.726182
ASV_1393	d__Fungi;p__unclassified_Fungi;c__unclassified_Fungi;o__unclassified_Fungi;f__unclassified_Fungi;g__unclassified_Fungi;s__unclassified_Fungi	1
ASV_1394	d__Fungi;p__Ascomycota;c__Dothideomycetes;o__Mycosphaerellales;f__Mycosphaerellaceae;g__Clypeosphaerella;s__Clypeosphaerella_quasiparkii	0.985281
ASV_1395	d__Fungi;p__Basidiomycota;c__Tremellomycetes;o__Tremellales;f__Trimorphomycetaceae;g__Saitozyma;s__Saitozyma_flava	0.99685
ASV_1396	d__Fungi;p__Ascomycota;c__Eurotiomycetes;o__Chaetothyriales;f__Trichomeriaceae;g__Brycekendrickomyces;s__Brycekendrickomyces_acaciae	0.999876
ASV_1397	d__Fungi;p__Basidiomycota;c__Tremellomycetes;o__Tremellales;f__Cuniculitremaceae;g__Kockovaella;s__unclassified_Kockovaella	0.997529
ASV_1398	d__Fungi;p__Basidiomycota;c__Tremellomycetes;o__Tremellales;f__Rhynchogastremataceae;g__Papiliotrema;s__Papiliotrema_flavescens	0.962108
ASV_1399	d__Fungi;p__Ascomycota;c__Sordariomycetes;o__Glomerellales;f__Glomerellaceae;g__Colletotrichum;s__Colletotrichum_citri-medicae	0.761613
ASV_1400	d__Fungi;p__unclassified_Fungi;c__unclassified_Fungi;o__unclassified_Fungi;f__unclassified_Fungi;g__unclassified_Fungi;s__unclassified_Fungi	1
ASV_1401	d__Fungi;p__Basidiomycota;c__Tremellomycetes;o__Tremellales;f__Rhynchogastremataceae;g__Papiliotrema;s__unclassified_Papiliotrema	0.936475
ASV_1402	d__Fungi;p__Ascomycota;c__Dothideomycetes;o__unclassified_Dothideomycetes;f__unclassified_Dothideomycetes;g__unclassified_Dothideomycetes;s__unclassified_Dothideomycetes	0.997803
ASV_1403	d__Fungi;p__unclassified_Fungi;c__unclassified_Fungi;o__unclassified_Fungi;f__unclassified_Fungi;g__unclassified_Fungi;s__unclassified_Fungi	1
ASV_1404	d__Fungi;p__Ascomycota;c__Dothideomycetes;o__Mycosphaerellales;f__Mycosphaerellaceae;g__unclassified_Mycosphaerellaceae;s__unclassified_Mycosphaerellaceae	0.98465
ASV_1405	d__Fungi;p__unclassified_Fungi;c__unclassified_Fungi;o__unclassified_Fungi;f__unclassified_Fungi;g__unclassified_Fungi;s__unclassified_Fungi	1
ASV_1406	d__Fungi;p__Ascomycota;c__Dothideomycetes;o__unclassified_Dothideomycetes;f__unclassified_Dothideomycetes;g__unclassified_Dothideomycetes;s__unclassified_Dothideomycetes	0.920901
ASV_1407	d__Fungi;p__Ascomycota;c__Sordariomycetes;o__Hypocreales;f__unclassified_Hypocreales;g__unclassified_Hypocreales;s__unclassified_Hypocreales	0.854426
ASV_1408	d__Fungi;p__Basidiomycota;c__Agaricostilbomycetes;o__Agaricostilbales;f__Agaricostilbales_fam_Incertae_sedis;g__Agaricostilbales_gen_Incertae_sedis;s__Agaricostilbales_sp	0.970776
ASV_1409	d__Fungi;p__Ascomycota;c__Eurotiomycetes;o__Chaetothyriales;f__Cyphellophoraceae;g__Cyphellophora;s__Cyphellophora_sp	0.919458
ASV_1410	d__Fungi;p__Basidiomycota;c__Agaricomycetes;o__Agaricales;f__Strophariaceae;g__Strophariaceae_gen_Incertae_sedis;s__Strophariaceae_sp	0.962353
ASV_1411	d__Fungi;p__Ascomycota;c__Dothideomycetes;o__Pleosporales;f__Sporormiaceae;g__Preussia;s__Preussia_longisporopsis	0.999996
ASV_1412	d__Fungi;p__Ascomycota;c__Sordariomycetes;o__Glomerellales;f__Plectosphaerellaceae;g__Plectosphaerella;s__Plectosphaerella_cucumerina	0.845339
ASV_1413	d__Fungi;p__Ascomycota;c__Eurotiomycetes;o__Chaetothyriales;f__Cyphellophoraceae;g__Cyphellophora;s__Cyphellophora_sp	0.824599
ASV_1414	d__Fungi;p__Ascomycota;c__Lecanoromycetes;o__Lecanorales;f__Ramalinaceae;g__unclassified_Ramalinaceae;s__unclassified_Ramalinaceae	0.982675
ASV_1415	d__Fungi;p__Ascomycota;c__Eurotiomycetes;o__Chaetothyriales;f__unclassified_Chaetothyriales;g__unclassified_Chaetothyriales;s__unclassified_Chaetothyriales	0.954912
ASV_1416	d__Fungi;p__Basidiomycota;c__Tremellomycetes;o__Tremellales;f__Cuniculitremaceae;g__Kockovaella;s__Kockovaella_prillingeri	0.713189
ASV_1417	d__Fungi;p__Ascomycota;c__Sordariomycetes;o__Xylariales;f__unclassified_Xylariales;g__unclassified_Xylariales;s__unclassified_Xylariales	0.891568
ASV_1418	d__Fungi;p__Ascomycota;c__Eurotiomycetes;o__Chaetothyriales;f__Cyphellophoraceae;g__Cyphellophora;s__Cyphellophora_sp	0.999628
ASV_1419	d__Fungi;p__Ascomycota;c__Dothideomycetes;o__Capnodiales;f__Cladosporiaceae;g__Cladosporium;s__Cladosporium_sp	0.841559
ASV_1420	d__Fungi;p__Ascomycota;c__unclassified_Ascomycota;o__unclassified_Ascomycota;f__unclassified_Ascomycota;g__unclassified_Ascomycota;s__unclassified_Ascomycota	0.954254
ASV_1421	d__Fungi;p__Ascomycota;c__Sordariomycetes;o__Hypocreales;f__Hypocreales_fam_Incertae_sedis;g__Sarocladium;s__Sarocladium_hominis	0.999397
ASV_1422	d__Fungi;p__Ascomycota;c__Lecanoromycetes;o__Lecanorales;f__Pilocarpaceae;g__Fellhanera;s__Fellhanera_bouteillei	0.983432
ASV_1423	d__Fungi;p__Basidiomycota;c__Tremellomycetes;o__Tremellales;f__Trimorphomycetaceae;g__Saitozyma;s__Saitozyma_podzolica	0.995059
ASV_1424	d__Fungi;p__Ascomycota;c__Eurotiomycetes;o__Chaetothyriales;f__Strelitzianaceae;g__Strelitziana;s__Strelitziana_africana	0.999022
ASV_1425	d__Fungi;p__Basidiomycota;c__Tremellomycetes;o__Tremellales;f__Cuniculitremaceae;g__Kockovaella;s__unclassified_Kockovaella	0.939671
ASV_1426	d__Fungi;p__Ascomycota;c__Sordariomycetes;o__Hypocreales;f__Ophiocordycipitaceae;g__Ophiocordyceps;s__Ophiocordyceps_sp	0.99998
ASV_1427	d__Fungi;p__Ascomycota;c__unclassified_Ascomycota;o__unclassified_Ascomycota;f__unclassified_Ascomycota;g__unclassified_Ascomycota;s__unclassified_Ascomycota	0.853574
ASV_1428	d__Fungi;p__unclassified_Fungi;c__unclassified_Fungi;o__unclassified_Fungi;f__unclassified_Fungi;g__unclassified_Fungi;s__unclassified_Fungi	1
ASV_1429	d__Fungi;p__unclassified_Fungi;c__unclassified_Fungi;o__unclassified_Fungi;f__unclassified_Fungi;g__unclassified_Fungi;s__unclassified_Fungi	1
ASV_1430	d__Fungi;p__unclassified_Fungi;c__unclassified_Fungi;o__unclassified_Fungi;f__unclassified_Fungi;g__unclassified_Fungi;s__unclassified_Fungi	1
ASV_1431	d__Fungi;p__Ascomycota;c__Sordariomycetes;o__Hypocreales;f__Hypocreales_fam_Incertae_sedis;g__Sarocladium;s__Sarocladium_dejongiae	0.999418
ASV_1432	d__Fungi;p__Basidiomycota;c__Agaricomycetes;o__Agaricales;f__Psathyrellaceae;g__Coprinellus;s__Coprinellus_micaceus	0.97134
ASV_1433	d__Fungi;p__unclassified_Fungi;c__unclassified_Fungi;o__unclassified_Fungi;f__unclassified_Fungi;g__unclassified_Fungi;s__unclassified_Fungi	1
ASV_1434	d__Fungi;p__Ascomycota;c__Sordariomycetes;o__Chaetosphaeriales;f__Chaetosphaeriaceae;g__Chloridium;s__Chloridium_aseptatum	0.999998
ASV_1435	d__Fungi;p__Ascomycota;c__Dothideomycetes;o__Mycosphaerellales;f__Teratosphaeriaceae;g__Hyweljonesia;s__Hyweljonesia_sp	0.91554
ASV_1436	d__Fungi;p__Ascomycota;c__Sordariomycetes;o__Glomerellales;f__Glomerellaceae;g__Colletotrichum;s__Colletotrichum_citri-medicae	0.999998
ASV_1437	d__Fungi;p__Ascomycota;c__Eurotiomycetes;o__Chaetothyriales;f__Cyphellophoraceae;g__Cyphellophora;s__Cyphellophora_sp	0.992739
ASV_1438	d__Fungi;p__Ascomycota;c__Eurotiomycetes;o__Eurotiales;f__Aspergillaceae;g__Talaromyces;s__unclassified_Talaromyces	0.999959
ASV_1439	d__Fungi;p__Ascomycota;c__Dothideomycetes;o__Mycosphaerellales;f__Mycosphaerellaceae;g__Clypeosphaerella;s__Clypeosphaerella_quasiparkii	0.899365
ASV_1440	d__Fungi;p__unclassified_Fungi;c__unclassified_Fungi;o__unclassified_Fungi;f__unclassified_Fungi;g__unclassified_Fungi;s__unclassified_Fungi	1
ASV_1441	d__Fungi;p__Ascomycota;c__Dothideomycetes;o__Mycosphaerellales;f__Mycosphaerellaceae;g__unclassified_Mycosphaerellaceae;s__unclassified_Mycosphaerellaceae	0.876037
ASV_1442	d__Fungi;p__Basidiomycota;c__Tremellomycetes;o__Tremellales;f__Cuniculitremaceae;g__Kockovaella;s__unclassified_Kockovaella	0.961724
ASV_1443	d__Fungi;p__Basidiomycota;c__Tremellomycetes;o__Tremellales;f__Bulleribasidiaceae;g__Hannaella;s__unclassified_Hannaella	0.998582
ASV_1444	d__Fungi;p__Ascomycota;c__Sordariomycetes;o__Hypocreales;f__Bionectriaceae;g__Geosmithia;s__Geosmithia_sp	0.780018
ASV_1445	d__Fungi;p__Ascomycota;c__Dothideomycetes;o__Pleosporales;f__unclassified_Pleosporales;g__unclassified_Pleosporales;s__unclassified_Pleosporales	0.96708
ASV_1446	d__Fungi;p__Basidiomycota;c__Tremellomycetes;o__Tremellales;f__Bulleribasidiaceae;g__Bulleribasidium;s__Bulleribasidium_foliicola	0.999973
ASV_1447	d__Fungi;p__Ascomycota;c__Dothideomycetes;o__Pleosporales;f__Nigrogranaceae;g__Nigrograna;s__unclassified_Nigrograna	0.980048
ASV_1448	d__Fungi;p__Ascomycota;c__Dothideomycetes;o__Mycosphaerellales;f__Mycosphaerellaceae;g__unclassified_Mycosphaerellaceae;s__unclassified_Mycosphaerellaceae	0.711846
ASV_1449	d__Fungi;p__Basidiomycota;c__Tremellomycetes;o__Tremellales;f__Bulleribasidiaceae;g__Vishniacozyma;s__Vishniacozyma_sp	0.840951
ASV_1450	d__Fungi;p__Basidiomycota;c__Tremellomycetes;o__Tremellales;f__Cuniculitremaceae;g__Kockovaella;s__unclassified_Kockovaella	0.863487
ASV_1451	d__Fungi;p__Ascomycota;c__Eurotiomycetes;o__Chaetothyriales;f__Strelitzianaceae;g__Strelitziana;s__unclassified_Strelitziana	0.999969
ASV_1452	d__Fungi;p__Ascomycota;c__Sordariomycetes;o__Xylariales;f__Xylariaceae;g__Xylaria;s__unclassified_Xylaria	0.999561
ASV_1453	d__Fungi;p__Ascomycota;c__Sordariomycetes;o__Hypocreales;f__Hypocreales_fam_Incertae_sedis;g__Acremonium;s__Acremonium_sclerotigenum	0.996808
ASV_1454	d__Fungi;p__Ascomycota;c__Dothideomycetes;o__Mycosphaerellales;f__Mycosphaerellaceae;g__Pallidocercospora;s__Pallidocercospora_acaciigena	0.932383
ASV_1455	d__Fungi;p__Ascomycota;c__Dothideomycetes;o__Pleosporales;f__Lophiostomataceae;g__Lophiostoma;s__Lophiostoma_clematidis-subumbellatae	1
ASV_1456	d__Fungi;p__Ascomycota;c__Dothideomycetes;o__Mycosphaerellales;f__unclassified_Mycosphaerellales;g__unclassified_Mycosphaerellales;s__unclassified_Mycosphaerellales	0.797991
ASV_1457	d__Fungi;p__Ascomycota;c__Eurotiomycetes;o__Chaetothyriales;f__Strelitzianaceae;g__Strelitziana;s__Strelitziana_australiensis	0.911965
ASV_1458	d__Fungi;p__Ascomycota;c__Leotiomycetes;o__Helotiales;f__unclassified_Helotiales;g__unclassified_Helotiales;s__unclassified_Helotiales	0.964354
ASV_1459	d__Fungi;p__Ascomycota;c__Dothideomycetes;o__Pleosporales;f__Acrocalymmaceae;g__Acrocalymma;s__Acrocalymma_walkeri	0.999999
ASV_1460	d__Fungi;p__Ascomycota;c__Eurotiomycetes;o__Chaetothyriales;f__Trichomeriaceae;g__Brycekendrickomyces;s__Brycekendrickomyces_acaciae	0.999969
ASV_1461	d__Fungi;p__Basidiomycota;c__Tremellomycetes;o__Cystofilobasidiales;f__Mrakiaceae;g__Itersonilia;s__Itersonilia_perplexans	0.974301
ASV_1462	d__Fungi;p__unclassified_Fungi;c__unclassified_Fungi;o__unclassified_Fungi;f__unclassified_Fungi;g__unclassified_Fungi;s__unclassified_Fungi	1
ASV_1463	d__Fungi;p__Ascomycota;c__Eurotiomycetes;o__Chaetothyriales;f__Strelitzianaceae;g__Strelitziana;s__Strelitziana_africana	0.995502
ASV_1464	d__Fungi;p__Ascomycota;c__Dothideomycetes;o__Mycosphaerellales;f__unclassified_Mycosphaerellales;g__unclassified_Mycosphaerellales;s__unclassified_Mycosphaerellales	0.715044
ASV_1465	d__Fungi;p__unclassified_Fungi;c__unclassified_Fungi;o__unclassified_Fungi;f__unclassified_Fungi;g__unclassified_Fungi;s__unclassified_Fungi	1
ASV_1466	d__Fungi;p__Ascomycota;c__Sordariomycetes;o__Phomatosporales;f__Phomatosporaceae;g__Phomatospora;s__Phomatospora_biseriata	0.955045
ASV_1467	d__Fungi;p__Ascomycota;c__Eurotiomycetes;o__Chaetothyriales;f__Cyphellophoraceae;g__Cyphellophora;s__unclassified_Cyphellophora	0.988972
ASV_1468	d__Fungi;p__Ascomycota;c__Dothideomycetes;o__Pleosporales;f__Pleosporales_fam_Incertae_sedis;g__Aaosphaeria;s__Aaosphaeria_arxii	0.902452
ASV_1469	d__Fungi;p__Basidiomycota;c__Agaricomycetes;o__Russulales;f__Peniophoraceae;g__Peniophora;s__Peniophora_crassitunicata	1
ASV_1470	d__Fungi;p__Ascomycota;c__Lecanoromycetes;o__Lecanorales;f__Ramalinaceae;g__Bacidina;s__unclassified_Bacidina	0.951342
ASV_1471	d__Fungi;p__Basidiomycota;c__Agaricomycetes;o__Agaricales;f__Psathyrellaceae;g__Coprinellus;s__Coprinellus_magnoliae	0.989767
ASV_1472	d__Fungi;p__Ascomycota;c__unclassified_Ascomycota;o__unclassified_Ascomycota;f__unclassified_Ascomycota;g__unclassified_Ascomycota;s__unclassified_Ascomycota	0.774593
ASV_1473	d__Fungi;p__Ascomycota;c__Eurotiomycetes;o__Chaetothyriales;f__Cyphellophoraceae;g__Cyphellophora;s__Cyphellophora_sp	0.875728
ASV_1474	d__Fungi;p__Ascomycota;c__Dothideomycetes;o__Venturiales;f__Sympoventuriaceae;g__Scolecobasidium;s__Scolecobasidium_cordanae	1
ASV_1475	d__Fungi;p__unclassified_Fungi;c__unclassified_Fungi;o__unclassified_Fungi;f__unclassified_Fungi;g__unclassified_Fungi;s__unclassified_Fungi	1
ASV_1476	d__Fungi;p__Ascomycota;c__Sordariomycetes;o__Glomerellales;f__Plectosphaerellaceae;g__Longitudinalis;s__Longitudinalis_nabanheensis	0.807964
ASV_1477	d__Fungi;p__Basidiomycota;c__Cystobasidiomycetes;o__Erythrobasidiales;f__Erythrobasidiaceae;g__Erythrobasidium;s__Erythrobasidium_sp	0.996057
ASV_1478	d__Fungi;p__unclassified_Fungi;c__unclassified_Fungi;o__unclassified_Fungi;f__unclassified_Fungi;g__unclassified_Fungi;s__unclassified_Fungi	1
ASV_1479	d__Fungi;p__Basidiomycota;c__Tremellomycetes;o__Tremellales;f__Cuniculitremaceae;g__Kockovaella;s__unclassified_Kockovaella	0.999978
ASV_1480	d__Fungi;p__Basidiomycota;c__Tremellomycetes;o__Tremellales;f__Trimorphomycetaceae;g__Saitozyma;s__Saitozyma_podzolica	0.995957
ASV_1481	d__Fungi;p__Ascomycota;c__Eurotiomycetes;o__Chaetothyriales;f__Herpotrichiellaceae;g__Coniosporium;s__Coniosporium_sp	0.996203
ASV_1482	d__Fungi;p__Ascomycota;c__unclassified_Ascomycota;o__unclassified_Ascomycota;f__unclassified_Ascomycota;g__unclassified_Ascomycota;s__unclassified_Ascomycota	0.866969
ASV_1483	d__Fungi;p__Ascomycota;c__Dothideomycetes;o__Mycosphaerellales;f__Mycosphaerellaceae;g__unclassified_Mycosphaerellaceae;s__unclassified_Mycosphaerellaceae	0.85119
ASV_1484	d__Fungi;p__unclassified_Fungi;c__unclassified_Fungi;o__unclassified_Fungi;f__unclassified_Fungi;g__unclassified_Fungi;s__unclassified_Fungi	1
ASV_1485	d__Fungi;p__Ascomycota;c__Sordariomycetes;o__Glomerellales;f__Glomerellaceae;g__Colletotrichum;s__Colletotrichum_acutatum	0.786499
ASV_1486	d__Fungi;p__Basidiomycota;c__Tremellomycetes;o__Tremellales;f__Cuniculitremaceae;g__Fellomyces;s__Fellomyces_mexicanus	0.934714
ASV_1487	d__Fungi;p__Ascomycota;c__Dothideomycetes;o__Mycosphaerellales;f__unclassified_Mycosphaerellales;g__unclassified_Mycosphaerellales;s__unclassified_Mycosphaerellales	0.801147
ASV_1488	d__Fungi;p__Basidiomycota;c__Tremellomycetes;o__Tremellales;f__Bulleribasidiaceae;g__Hannaella;s__Hannaella_oryzae	0.996967
ASV_1489	d__Fungi;p__Fungi_phy_Incertae_sedis;c__Fungi_cls_Incertae_sedis;o__Fungi_ord_Incertae_sedis;f__Fungi_fam_Incertae_sedis;g__Fungi_gen_Incertae_sedis;s__Fungi_sp	0.743522
ASV_1490	d__Fungi;p__Basidiomycota;c__Tremellomycetes;o__Tremellales;f__Bulleribasidiaceae;g__Bulleribasidium;s__Bulleribasidium_wuzhishanense	0.999999
ASV_1491	d__Fungi;p__Ascomycota;c__Dothideomycetes;o__Mycosphaerellales;f__Mycosphaerellaceae;g__unclassified_Mycosphaerellaceae;s__unclassified_Mycosphaerellaceae	0.767919
ASV_1492	d__Fungi;p__Ascomycota;c__Leotiomycetes;o__Helotiales;f__Helotiales_fam_Incertae_sedis;g__Rhexocercosporidium;s__Rhexocercosporidium_sp	0.998363
ASV_1493	d__Fungi;p__Ascomycota;c__Eurotiomycetes;o__Chaetothyriales;f__Cyphellophoraceae;g__Cyphellophora;s__Cyphellophora_sp	0.999674
ASV_1494	d__Fungi;p__Ascomycota;c__Lecanoromycetes;o__Lecanorales;f__Ramalinaceae;g__Bacidina;s__unclassified_Bacidina	0.986809
ASV_1495	d__Fungi;p__Ascomycota;c__Lecanoromycetes;o__Lecanorales;f__Pilocarpaceae;g__Fellhanera;s__Fellhanera_bouteillei	0.793958
ASV_1496	d__Fungi;p__Ascomycota;c__Dothideomycetes;o__Capnodiales;f__Cladosporiaceae;g__Cladosporium;s__unclassified_Cladosporium	0.999772
ASV_1497	d__Fungi;p__Ascomycota;c__Eurotiomycetes;o__Chaetothyriales;f__Strelitzianaceae;g__Strelitziana;s__unclassified_Strelitziana	0.992246
ASV_1498	d__Fungi;p__unclassified_Fungi;c__unclassified_Fungi;o__unclassified_Fungi;f__unclassified_Fungi;g__unclassified_Fungi;s__unclassified_Fungi	1
ASV_1499	d__Fungi;p__Ascomycota;c__Dothideomycetes;o__Pleosporales;f__Phaeosphaeriaceae;g__Ophiosphaerella;s__Ophiosphaerella_aquatica	0.955209
ASV_1500	d__Fungi;p__Ascomycota;c__Sordariomycetes;o__Hypocreales;f__Hypocreales_fam_Incertae_sedis;g__Sesquicillium;s__Sesquicillium_sp	0.953843
ASV_1501	d__Fungi;p__unclassified_Fungi;c__unclassified_Fungi;o__unclassified_Fungi;f__unclassified_Fungi;g__unclassified_Fungi;s__unclassified_Fungi	1
ASV_1502	d__Fungi;p__Fungi_phy_Incertae_sedis;c__Fungi_cls_Incertae_sedis;o__Fungi_ord_Incertae_sedis;f__Fungi_fam_Incertae_sedis;g__Fungi_gen_Incertae_sedis;s__Fungi_sp	0.753564
ASV_1503	d__Fungi;p__Ascomycota;c__Dothideomycetes;o__Mycosphaerellales;f__Mycosphaerellaceae;g__unclassified_Mycosphaerellaceae;s__unclassified_Mycosphaerellaceae	0.992805
ASV_1504	d__Fungi;p__Ascomycota;c__Sordariomycetes;o__Hypocreales;f__Cordycipitaceae;g__Lecanicillium;s__unclassified_Lecanicillium	0.856479
ASV_1505	d__Fungi;p__Ascomycota;c__Dothideomycetes;o__Pleosporales;f__Didymellaceae;g__unclassified_Didymellaceae;s__unclassified_Didymellaceae	0.999437
ASV_1506	d__Fungi;p__Ascomycota;c__Sordariomycetes;o__Hypocreales;f__Cordycipitaceae;g__Simplicillium;s__unclassified_Simplicillium	0.983149
ASV_1507	d__Fungi;p__Basidiomycota;c__Tremellomycetes;o__Tremellales;f__Rhynchogastremataceae;g__Papiliotrema;s__Papiliotrema_leoncinii	0.821983
ASV_1508	d__Fungi;p__unclassified_Fungi;c__unclassified_Fungi;o__unclassified_Fungi;f__unclassified_Fungi;g__unclassified_Fungi;s__unclassified_Fungi	1
ASV_1509	d__Fungi;p__Ascomycota;c__Eurotiomycetes;o__Chaetothyriales;f__unclassified_Chaetothyriales;g__unclassified_Chaetothyriales;s__unclassified_Chaetothyriales	0.947423
ASV_1510	d__Fungi;p__Ascomycota;c__Eurotiomycetes;o__Chaetothyriales;f__Cyphellophoraceae;g__Cyphellophora;s__Cyphellophora_livistonae	0.999952
ASV_1511	d__Fungi;p__Basidiomycota;c__Agaricomycetes;o__Cantharellales;f__Hydnaceae;g__Sistotrema;s__Sistotrema_brinkmannii	1
ASV_1512	d__Fungi;p__Ascomycota;c__Sordariomycetes;o__Glomerellales;f__Plectosphaerellaceae;g__Longitudinalis;s__Longitudinalis_nabanheensis	0.880435
ASV_1513	d__Fungi;p__Ascomycota;c__unclassified_Ascomycota;o__unclassified_Ascomycota;f__unclassified_Ascomycota;g__unclassified_Ascomycota;s__unclassified_Ascomycota	0.913647
ASV_1514	d__Fungi;p__Ascomycota;c__Dothideomycetes;o__Capnodiales;f__Neodevriesiaceae;g__Neodevriesia;s__Neodevriesia_lagerstroemiae	0.703417
ASV_1515	d__Fungi;p__Ascomycota;c__Dothideomycetes;o__Venturiales;f__Sympoventuriaceae;g__Scolecobasidium;s__Scolecobasidium_cordanae	1
ASV_1516	d__Fungi;p__Ascomycota;c__Sordariomycetes;o__Glomerellales;f__Plectosphaerellaceae;g__Brunneochlamydosporium;s__Brunneochlamydosporium_nepalense	0.993868
ASV_1517	d__Fungi;p__Basidiomycota;c__Tremellomycetes;o__Tremellales;f__Rhynchogastremataceae;g__Papiliotrema;s__Papiliotrema_flavescens	0.933571
ASV_1518	d__Fungi;p__Ascomycota;c__Dothideomycetes;o__Pleosporales;f__Didymellaceae;g__unclassified_Didymellaceae;s__unclassified_Didymellaceae	0.818989
ASV_1519	d__Fungi;p__Ascomycota;c__Sordariomycetes;o__Hypocreales;f__Cordycipitaceae;g__Simplicillium;s__Simplicillium_lanosoniveum	0.984248
ASV_1520	d__Fungi;p__Ascomycota;c__Sordariomycetes;o__unclassified_Sordariomycetes;f__unclassified_Sordariomycetes;g__unclassified_Sordariomycetes;s__unclassified_Sordariomycetes	0.846028
ASV_1521	d__Fungi;p__unclassified_Fungi;c__unclassified_Fungi;o__unclassified_Fungi;f__unclassified_Fungi;g__unclassified_Fungi;s__unclassified_Fungi	1
ASV_1522	d__Fungi;p__Ascomycota;c__Dothideomycetes;o__unclassified_Dothideomycetes;f__unclassified_Dothideomycetes;g__unclassified_Dothideomycetes;s__unclassified_Dothideomycetes	0.740996
ASV_1523	d__Fungi;p__unclassified_Fungi;c__unclassified_Fungi;o__unclassified_Fungi;f__unclassified_Fungi;g__unclassified_Fungi;s__unclassified_Fungi	1
ASV_1524	d__Fungi;p__Fungi_phy_Incertae_sedis;c__Fungi_cls_Incertae_sedis;o__Fungi_ord_Incertae_sedis;f__Fungi_fam_Incertae_sedis;g__Fungi_gen_Incertae_sedis;s__Fungi_sp	0.730104
ASV_1525	d__Fungi;p__Basidiomycota;c__Tremellomycetes;o__Tremellales;f__Trimorphomycetaceae;g__Carlosrosaea;s__Carlosrosaea_foliicola	0.996883
ASV_1526	d__Fungi;p__unclassified_Fungi;c__unclassified_Fungi;o__unclassified_Fungi;f__unclassified_Fungi;g__unclassified_Fungi;s__unclassified_Fungi	1
ASV_1527	d__Fungi;p__Ascomycota;c__Dothideomycetes;o__Capnodiales;f__Cladosporiaceae;g__Cladosporium;s__Cladosporium_aciculare	0.861605
ASV_1528	d__Fungi;p__Ascomycota;c__Sordariomycetes;o__Xylariales;f__Apiosporaceae;g__Apiospora;s__unclassified_Apiospora	0.999914
ASV_1529	d__Fungi;p__unclassified_Fungi;c__unclassified_Fungi;o__unclassified_Fungi;f__unclassified_Fungi;g__unclassified_Fungi;s__unclassified_Fungi	1
ASV_1530	d__Fungi;p__Basidiomycota;c__Cystobasidiomycetes;o__Erythrobasidiales;f__Erythrobasidiaceae;g__Erythrobasidium;s__Erythrobasidium_sp	0.980595
ASV_1531	d__Fungi;p__Ascomycota;c__Dothideomycetes;o__Pleosporales;f__Pleosporales_fam_Incertae_sedis;g__Crassiparies;s__Crassiparies_quadrisporus	0.999999
ASV_1532	d__Fungi;p__Ascomycota;c__Dothideomycetes;o__Pleosporales;f__Phaeosphaeriaceae;g__Phaeosphaeria;s__Phaeosphaeria_oryzae	0.803496
ASV_1533	d__Fungi;p__unclassified_Fungi;c__unclassified_Fungi;o__unclassified_Fungi;f__unclassified_Fungi;g__unclassified_Fungi;s__unclassified_Fungi	1
ASV_1534	d__Fungi;p__Ascomycota;c__Eurotiomycetes;o__Chaetothyriales;f__Cyphellophoraceae;g__Cyphellophora;s__Cyphellophora_livistonae	0.996418
ASV_1535	d__Fungi;p__Ascomycota;c__Dothideomycetes;o__Pleosporales;f__Roussoellaceae;g__unclassified_Roussoellaceae;s__unclassified_Roussoellaceae	0.990773
ASV_1536	d__Fungi;p__Ascomycota;c__Eurotiomycetes;o__Chaetothyriales;f__Strelitzianaceae;g__Strelitziana;s__unclassified_Strelitziana	0.999694
ASV_1537	d__Fungi;p__Ascomycota;c__Dothideomycetes;o__Pleosporales;f__Leptosphaeriaceae;g__Ampelomyces;s__Ampelomyces_quisqualis	0.996179
ASV_1538	d__Fungi;p__Ascomycota;c__Eurotiomycetes;o__Chaetothyriales;f__Cyphellophoraceae;g__Cyphellophora;s__Cyphellophora_sp	0.719969
ASV_1539	d__Fungi;p__Basidiomycota;c__Tremellomycetes;o__Tremellales;f__Cuniculitremaceae;g__Kockovaella;s__unclassified_Kockovaella	0.999997
ASV_1540	d__Fungi;p__Ascomycota;c__Dothideomycetes;o__Capnodiales;f__Capnodiaceae;g__unclassified_Capnodiaceae;s__unclassified_Capnodiaceae	0.99976
ASV_1541	d__Fungi;p__Ascomycota;c__Sordariomycetes;o__Hypocreales;f__Bionectriaceae;g__Bionectria;s__Bionectria_rossmaniae	0.974598
ASV_1542	d__Fungi;p__unclassified_Fungi;c__unclassified_Fungi;o__unclassified_Fungi;f__unclassified_Fungi;g__unclassified_Fungi;s__unclassified_Fungi	1
ASV_1543	d__Fungi;p__Ascomycota;c__Dothideomycetes;o__unclassified_Dothideomycetes;f__unclassified_Dothideomycetes;g__unclassified_Dothideomycetes;s__unclassified_Dothideomycetes	0.857401
ASV_1544	d__Fungi;p__Ascomycota;c__Eurotiomycetes;o__Chaetothyriales;f__unclassified_Chaetothyriales;g__unclassified_Chaetothyriales;s__unclassified_Chaetothyriales	0.895204
ASV_1545	d__Fungi;p__Ascomycota;c__Eurotiomycetes;o__Chaetothyriales;f__unclassified_Chaetothyriales;g__unclassified_Chaetothyriales;s__unclassified_Chaetothyriales	0.882791
ASV_1546	d__Fungi;p__Basidiomycota;c__Agaricostilbomycetes;o__Agaricostilbales;f__unclassified_Agaricostilbales;g__unclassified_Agaricostilbales;s__unclassified_Agaricostilbales	0.740955
ASV_1547	d__Fungi;p__Fungi_phy_Incertae_sedis;c__Fungi_cls_Incertae_sedis;o__Fungi_ord_Incertae_sedis;f__Fungi_fam_Incertae_sedis;g__Fungi_gen_Incertae_sedis;s__Fungi_sp	0.821228
ASV_1548	d__Fungi;p__unclassified_Fungi;c__unclassified_Fungi;o__unclassified_Fungi;f__unclassified_Fungi;g__unclassified_Fungi;s__unclassified_Fungi	1
ASV_1549	d__Fungi;p__Ascomycota;c__Eurotiomycetes;o__Chaetothyriales;f__Strelitzianaceae;g__Strelitziana;s__Strelitziana_australiensis	0.839617
ASV_1550	d__Fungi;p__Ascomycota;c__Dothideomycetes;o__Mycosphaerellales;f__Mycosphaerellaceae;g__Coremiopassalora;s__Coremiopassalora_leptophlebae	0.939446
ASV_1551	d__Fungi;p__Basidiomycota;c__Tremellomycetes;o__Tremellales;f__Bulleribasidiaceae;g__Hannaella;s__unclassified_Hannaella	0.998225
ASV_1552	d__Fungi;p__Ascomycota;c__Sordariomycetes;o__Hypocreales;f__Sarocladiaceae;g__Parasarocladium;s__Parasarocladium_sp	0.959731
ASV_1553	d__Fungi;p__Basidiomycota;c__Agaricomycetes;o__Corticiales;f__Punctulariaceae;g__Punctularia;s__Punctularia_sp	0.991792
ASV_1554	d__Fungi;p__Ascomycota;c__Lecanoromycetes;o__Ostropales;f__Stictidaceae;g__Ostropomyces;s__Ostropomyces_pruinosellus	0.999994
ASV_1555	d__Fungi;p__Ascomycota;c__unclassified_Ascomycota;o__unclassified_Ascomycota;f__unclassified_Ascomycota;g__unclassified_Ascomycota;s__unclassified_Ascomycota	0.906909
ASV_1556	d__Fungi;p__unclassified_Fungi;c__unclassified_Fungi;o__unclassified_Fungi;f__unclassified_Fungi;g__unclassified_Fungi;s__unclassified_Fungi	1
ASV_1557	d__Fungi;p__Ascomycota;c__Eurotiomycetes;o__Chaetothyriales;f__unclassified_Chaetothyriales;g__unclassified_Chaetothyriales;s__unclassified_Chaetothyriales	0.70395
ASV_1558	d__Fungi;p__Basidiomycota;c__Tremellomycetes;o__Tremellales;f__Bulleribasidiaceae;g__Bulleribasidium;s__unclassified_Bulleribasidium	0.746313
ASV_1559	d__Fungi;p__unclassified_Fungi;c__unclassified_Fungi;o__unclassified_Fungi;f__unclassified_Fungi;g__unclassified_Fungi;s__unclassified_Fungi	1
ASV_1560	d__Fungi;p__Basidiomycota;c__Tremellomycetes;o__Tremellales;f__Cuniculitremaceae;g__Kockovaella;s__unclassified_Kockovaella	0.995628
ASV_1561	d__Fungi;p__Basidiomycota;c__unclassified_Basidiomycota;o__unclassified_Basidiomycota;f__unclassified_Basidiomycota;g__unclassified_Basidiomycota;s__unclassified_Basidiomycota	0.889705
ASV_1562	d__Fungi;p__Ascomycota;c__Sordariomycetes;o__unclassified_Sordariomycetes;f__unclassified_Sordariomycetes;g__unclassified_Sordariomycetes;s__unclassified_Sordariomycetes	0.713057
ASV_1563	d__Fungi;p__unclassified_Fungi;c__unclassified_Fungi;o__unclassified_Fungi;f__unclassified_Fungi;g__unclassified_Fungi;s__unclassified_Fungi	1
ASV_1564	d__Fungi;p__unclassified_Fungi;c__unclassified_Fungi;o__unclassified_Fungi;f__unclassified_Fungi;g__unclassified_Fungi;s__unclassified_Fungi	1
ASV_1565	d__Fungi;p__unclassified_Fungi;c__unclassified_Fungi;o__unclassified_Fungi;f__unclassified_Fungi;g__unclassified_Fungi;s__unclassified_Fungi	1
ASV_1566	d__Fungi;p__Ascomycota;c__Eurotiomycetes;o__Chaetothyriales;f__Strelitzianaceae;g__Strelitziana;s__Strelitziana_africana	0.999694
ASV_1567	d__Fungi;p__Ascomycota;c__Dothideomycetes;o__Venturiales;f__Sympoventuriaceae;g__Sympoventuriaceae_gen_Incertae_sedis;s__Sympoventuriaceae_sp	0.895449
ASV_1568	d__Fungi;p__Ascomycota;c__Dothideomycetes;o__Pleosporales;f__Didymellaceae;g__unclassified_Didymellaceae;s__unclassified_Didymellaceae	0.997965
ASV_1569	d__Fungi;p__Basidiomycota;c__Spiculogloeomycetes;o__Spiculogloeales;f__Spiculogloeaceae;g__Phyllozyma;s__Phyllozyma_subbrunnea	0.838595
ASV_1570	d__Fungi;p__Ascomycota;c__Sordariomycetes;o__Glomerellales;f__Plectosphaerellaceae;g__Paragibellulopsis;s__unclassified_Paragibellulopsis	0.707922
ASV_1571	d__Fungi;p__unclassified_Fungi;c__unclassified_Fungi;o__unclassified_Fungi;f__unclassified_Fungi;g__unclassified_Fungi;s__unclassified_Fungi	1
ASV_1572	d__Fungi;p__Ascomycota;c__Sordariomycetes;o__Xylariales;f__Hypoxylaceae;g__Hypoxylon;s__Hypoxylon_lateripigmentum	0.993928
ASV_1573	d__Fungi;p__Ascomycota;c__Sordariomycetes;o__Hypocreales;f__Nectriaceae;g__Fusarium;s__unclassified_Fusarium	0.932815
ASV_1574	d__Fungi;p__Ascomycota;c__Dothideomycetes;o__Pleosporales;f__Didymellaceae;g__unclassified_Didymellaceae;s__unclassified_Didymellaceae	0.983412
ASV_1575	d__Fungi;p__unclassified_Fungi;c__unclassified_Fungi;o__unclassified_Fungi;f__unclassified_Fungi;g__unclassified_Fungi;s__unclassified_Fungi	1
ASV_1576	d__Fungi;p__Basidiomycota;c__Tremellomycetes;o__Tremellales;f__Bulleribasidiaceae;g__Vishniacozyma;s__unclassified_Vishniacozyma	0.999763
ASV_1577	d__Fungi;p__Ascomycota;c__Dothideomycetes;o__Capnodiales;f__Xenodevriesiaceae;g__Xenodevriesia;s__Xenodevriesia_strelitziicola	0.996547
ASV_1578	d__Fungi;p__Ascomycota;c__Sordariomycetes;o__Trichosphaeriales;f__Trichosphaeriaceae;g__Nigrospora;s__unclassified_Nigrospora	0.999996
ASV_1579	d__Fungi;p__Ascomycota;c__Dothideomycetes;o__Capnodiales;f__Neodevriesiaceae;g__Neodevriesia;s__unclassified_Neodevriesia	0.998666
ASV_1580	d__Fungi;p__Basidiomycota;c__Tremellomycetes;o__Tremellales;f__Carcinomycetaceae;g__Carcinomyces;s__Carcinomyces_arundinariae	0.998421
ASV_1581	d__Fungi;p__Ascomycota;c__Dothideomycetes;o__Pleosporales;f__Periconiaceae;g__Periconia;s__Periconia_echinochloae	1
ASV_1582	d__Fungi;p__Ascomycota;c__Pezizomycotina_cls_Incertae_sedis;o__Pezizomycotina_ord_Incertae_sedis;f__Pezizomycotina_fam_Incertae_sedis;g__Digitopodium;s__Digitopodium_tectonae	0.999972
ASV_1583	d__Fungi;p__unclassified_Fungi;c__unclassified_Fungi;o__unclassified_Fungi;f__unclassified_Fungi;g__unclassified_Fungi;s__unclassified_Fungi	1
ASV_1584	d__Fungi;p__Ascomycota;c__Dothideomycetes;o__Pleosporales;f__Pleosporales_fam_Incertae_sedis;g__unclassified_Pleosporales_fam_Incertae_sedis;s__unclassified_Pleosporales_fam_Incertae_sedis	0.700872
ASV_1585	d__Fungi;p__Ascomycota;c__Dothideomycetes;o__Pleosporales;f__Didymosphaeriaceae;g__Neptunomyces;s__Neptunomyces_aureus	0.999581
ASV_1586	d__Fungi;p__Ascomycota;c__Dothideomycetes;o__Pleosporales;f__Phaeosphaeriaceae;g__Neosetophoma;s__Neosetophoma_poaceicola	0.971626
ASV_1587	d__Fungi;p__Ascomycota;c__Leotiomycetes;o__Helotiales;f__Helotiaceae;g__Hymenoscyphus;s__Hymenoscyphus_scutula	0.728255
ASV_1588	d__Fungi;p__Ascomycota;c__Sordariomycetes;o__Hypocreales;f__Hypocreales_fam_Incertae_sedis;g__Acremonium;s__Acremonium_polychromum	0.999989
ASV_1589	d__Fungi;p__Ascomycota;c__Sordariomycetes;o__Hypocreales;f__Cordycipitaceae;g__Leptobacillium;s__Leptobacillium_leptobactrum	0.970462
ASV_1590	d__Fungi;p__Ascomycota;c__Sordariomycetes;o__Sordariales;f__Helminthosphaeriaceae;g__Endophragmiella;s__Endophragmiella_sp	0.996793
ASV_1591	d__Fungi;p__Ascomycota;c__Sordariomycetes;o__Sordariales;f__Lasiosphaeriaceae;g__Cercophora;s__Cercophora_sp	0.876906
ASV_1592	d__Fungi;p__Ascomycota;c__Sordariomycetes;o__Hypocreales;f__Bionectriaceae;g__Ijuhya;s__Ijuhya_sp	0.998681
ASV_1593	d__Fungi;p__Ascomycota;c__Sordariomycetes;o__Hypocreales;f__Bionectriaceae;g__Ovicillium;s__Ovicillium_attenuatum	0.955847
ASV_1594	d__Fungi;p__Basidiomycota;c__Tremellomycetes;o__Tremellales;f__Trimorphomycetaceae;g__Trimorphomyces;s__Trimorphomyces_sakaeraticus	0.999938
ASV_1595	d__Fungi;p__Ascomycota;c__Sordariomycetes;o__Xylariales;f__unclassified_Xylariales;g__unclassified_Xylariales;s__unclassified_Xylariales	0.905102
ASV_1596	d__Fungi;p__Basidiomycota;c__Tremellomycetes;o__Tremellales;f__Cuniculitremaceae;g__Fellomyces;s__Fellomyces_mexicanus	0.982658
ASV_1597	d__Fungi;p__unclassified_Fungi;c__unclassified_Fungi;o__unclassified_Fungi;f__unclassified_Fungi;g__unclassified_Fungi;s__unclassified_Fungi	1
ASV_1598	d__Fungi;p__Ascomycota;c__Dothideomycetes;o__Mycosphaerellales;f__unclassified_Mycosphaerellales;g__unclassified_Mycosphaerellales;s__unclassified_Mycosphaerellales	0.763038
ASV_1599	d__Fungi;p__Basidiomycota;c__Agaricomycetes;o__Agaricales;f__Psathyrellaceae;g__Coprinellus;s__Coprinellus_magnoliae	0.976591
ASV_1600	d__Fungi;p__Basidiomycota;c__Tremellomycetes;o__Tremellales;f__Cuniculitremaceae;g__Kockovaella;s__unclassified_Kockovaella	0.993209
ASV_1601	d__Fungi;p__Ascomycota;c__Eurotiomycetes;o__Chaetothyriales;f__Strelitzianaceae;g__Strelitziana;s__unclassified_Strelitziana	0.966865
ASV_1602	d__Fungi;p__Ascomycota;c__Eurotiomycetes;o__Chaetothyriales;f__Strelitzianaceae;g__Strelitziana;s__Strelitziana_australiensis	0.727434
ASV_1603	d__Fungi;p__Ascomycota;c__Leotiomycetes;o__unclassified_Leotiomycetes;f__unclassified_Leotiomycetes;g__unclassified_Leotiomycetes;s__unclassified_Leotiomycetes	0.733908
ASV_1604	d__Fungi;p__unclassified_Fungi;c__unclassified_Fungi;o__unclassified_Fungi;f__unclassified_Fungi;g__unclassified_Fungi;s__unclassified_Fungi	1
ASV_1605	d__Fungi;p__unclassified_Fungi;c__unclassified_Fungi;o__unclassified_Fungi;f__unclassified_Fungi;g__unclassified_Fungi;s__unclassified_Fungi	1
ASV_1606	d__Fungi;p__Ascomycota;c__Dothideomycetes;o__unclassified_Dothideomycetes;f__unclassified_Dothideomycetes;g__unclassified_Dothideomycetes;s__unclassified_Dothideomycetes	0.90135
ASV_1607	d__Fungi;p__Basidiomycota;c__Tremellomycetes;o__Tremellales;f__Trimorphomycetaceae;g__Trimorphomyces;s__Trimorphomyces_sakaeraticus	0.998483
ASV_1608	d__Fungi;p__Ascomycota;c__Sordariomycetes;o__Sordariales;f__unclassified_Sordariales;g__unclassified_Sordariales;s__unclassified_Sordariales	0.948944
ASV_1609	d__Fungi;p__Ascomycota;c__Dothideomycetes;o__unclassified_Dothideomycetes;f__unclassified_Dothideomycetes;g__unclassified_Dothideomycetes;s__unclassified_Dothideomycetes	0.892038
ASV_1610	d__Fungi;p__Ascomycota;c__Eurotiomycetes;o__Chaetothyriales;f__unclassified_Chaetothyriales;g__unclassified_Chaetothyriales;s__unclassified_Chaetothyriales	0.757652
ASV_1611	d__Fungi;p__Ascomycota;c__Dothideomycetes;o__Pleosporales;f__Pleosporales_fam_Incertae_sedis;g__Aaosphaeria;s__Aaosphaeria_arxii	0.997824
ASV_1612	d__Fungi;p__Ascomycota;c__Sordariomycetes;o__Hypocreales;f__Hypocreales_fam_Incertae_sedis;g__Sarocladium;s__Sarocladium_strictum	0.997673
ASV_1613	d__Fungi;p__Ascomycota;c__Eurotiomycetes;o__Chaetothyriales;f__Strelitzianaceae;g__Strelitziana;s__unclassified_Strelitziana	0.999985
ASV_1614	d__Fungi;p__unclassified_Fungi;c__unclassified_Fungi;o__unclassified_Fungi;f__unclassified_Fungi;g__unclassified_Fungi;s__unclassified_Fungi	1
ASV_1615	d__Fungi;p__Ascomycota;c__unclassified_Ascomycota;o__unclassified_Ascomycota;f__unclassified_Ascomycota;g__unclassified_Ascomycota;s__unclassified_Ascomycota	0.931523
ASV_1616	d__Fungi;p__Basidiomycota;c__Tremellomycetes;o__Tremellales;f__Bulleribasidiaceae;g__Vishniacozyma;s__Vishniacozyma_phoenicis	0.992276
ASV_1617	d__Fungi;p__Ascomycota;c__Eurotiomycetes;o__Chaetothyriales;f__Strelitzianaceae;g__Strelitziana;s__Strelitziana_eucalypti	0.99687
ASV_1618	d__Fungi;p__Basidiomycota;c__Tremellomycetes;o__Tremellales;f__Cuniculitremaceae;g__Kockovaella;s__unclassified_Kockovaella	0.995991
ASV_1619	d__Fungi;p__Ascomycota;c__Eurotiomycetes;o__Chaetothyriales;f__Cyphellophoraceae;g__Cyphellophora;s__Cyphellophora_sessilis	1
ASV_1620	d__Fungi;p__Ascomycota;c__Dothideomycetes;o__Pleosporales;f__Torulaceae;g__Torula;s__Torula_hollandica	1
ASV_1621	d__Fungi;p__Ascomycota;c__unclassified_Ascomycota;o__unclassified_Ascomycota;f__unclassified_Ascomycota;g__unclassified_Ascomycota;s__unclassified_Ascomycota	0.799618
ASV_1622	d__Fungi;p__Ascomycota;c__Dothideomycetes;o__Pleosporales;f__Biatriosporaceae;g__Biatriospora;s__Biatriospora_sp	0.894329
ASV_1623	d__Fungi;p__Ascomycota;c__Dothideomycetes;o__Mycosphaerellales;f__unclassified_Mycosphaerellales;g__unclassified_Mycosphaerellales;s__unclassified_Mycosphaerellales	0.870518
ASV_1624	d__Fungi;p__Ascomycota;c__Sordariomycetes;o__Hypocreales;f__Cordycipitaceae;g__Simplicillium;s__unclassified_Simplicillium	0.760025
ASV_1625	d__Fungi;p__Ascomycota;c__Sordariomycetes;o__Glomerellales;f__Glomerellaceae;g__Colletotrichum;s__unclassified_Colletotrichum	0.987195
ASV_1626	d__Fungi;p__Ascomycota;c__Dothideomycetes;o__Mycosphaerellales;f__unclassified_Mycosphaerellales;g__unclassified_Mycosphaerellales;s__unclassified_Mycosphaerellales	0.727122
ASV_1627	d__Fungi;p__Ascomycota;c__Eurotiomycetes;o__Chaetothyriales;f__Strelitzianaceae;g__Strelitziana;s__Strelitziana_africana	0.999959
ASV_1628	d__Fungi;p__Ascomycota;c__Eurotiomycetes;o__Chaetothyriales;f__Cyphellophoraceae;g__Cyphellophora;s__Cyphellophora_sp	0.880308
ASV_1629	d__Fungi;p__Basidiomycota;c__Tremellomycetes;o__Tremellales;f__Cuniculitremaceae;g__Kockovaella;s__unclassified_Kockovaella	0.94394
ASV_1630	d__Fungi;p__Ascomycota;c__Dothideomycetes;o__Capnodiales;f__Xenodevriesiaceae;g__Xenodevriesia;s__Xenodevriesia_strelitziicola	0.994235
ASV_1631	d__Fungi;p__Ascomycota;c__unclassified_Ascomycota;o__unclassified_Ascomycota;f__unclassified_Ascomycota;g__unclassified_Ascomycota;s__unclassified_Ascomycota	0.895643
ASV_1632	d__Fungi;p__Basidiomycota;c__Tremellomycetes;o__Tremellales;f__Bulleribasidiaceae;g__Vishniacozyma;s__Vishniacozyma_phoenicis	0.993059
ASV_1633	d__Fungi;p__Ascomycota;c__Eurotiomycetes;o__Chaetothyriales;f__Cyphellophoraceae;g__Cyphellophora;s__Cyphellophora_sp	0.955985
ASV_1634	d__Fungi;p__Ascomycota;c__Eurotiomycetes;o__Chaetothyriales;f__unclassified_Chaetothyriales;g__unclassified_Chaetothyriales;s__unclassified_Chaetothyriales	0.91105
ASV_1635	d__Fungi;p__Ascomycota;c__Eurotiomycetes;o__Chaetothyriales;f__Cyphellophoraceae;g__Cyphellophora;s__Cyphellophora_sp	0.785452
ASV_1636	d__Fungi;p__Basidiomycota;c__Tremellomycetes;o__Tremellales;f__Bulleribasidiaceae;g__Hannaella;s__Hannaella_sp	0.748372
ASV_1637	d__Fungi;p__Ascomycota;c__Sordariomycetes;o__Hypocreales;f__unclassified_Hypocreales;g__unclassified_Hypocreales;s__unclassified_Hypocreales	0.708354
ASV_1638	d__Fungi;p__Ascomycota;c__Dothideomycetes;o__Mycosphaerellales;f__unclassified_Mycosphaerellales;g__unclassified_Mycosphaerellales;s__unclassified_Mycosphaerellales	0.909727
ASV_1639	d__Fungi;p__Ascomycota;c__Lecanoromycetes;o__Lecanorales;f__Pilocarpaceae;g__Fellhanera;s__Fellhanera_bouteillei	0.886968
ASV_1640	d__Fungi;p__Ascomycota;c__Sordariomycetes;o__unclassified_Sordariomycetes;f__unclassified_Sordariomycetes;g__unclassified_Sordariomycetes;s__unclassified_Sordariomycetes	0.995941
ASV_1641	d__Fungi;p__unclassified_Fungi;c__unclassified_Fungi;o__unclassified_Fungi;f__unclassified_Fungi;g__unclassified_Fungi;s__unclassified_Fungi	1
ASV_1642	d__Fungi;p__Ascomycota;c__Eurotiomycetes;o__Chaetothyriales;f__Strelitzianaceae;g__Strelitziana;s__Strelitziana_australiensis	0.869321
ASV_1643	d__Fungi;p__Ascomycota;c__Sordariomycetes;o__unclassified_Sordariomycetes;f__unclassified_Sordariomycetes;g__unclassified_Sordariomycetes;s__unclassified_Sordariomycetes	0.950666
ASV_1644	d__Fungi;p__Basidiomycota;c__Tremellomycetes;o__Tremellales;f__Cuniculitremaceae;g__Kockovaella;s__unclassified_Kockovaella	0.883123
ASV_1645	d__Fungi;p__Ascomycota;c__Dothideomycetes;o__Pleosporales;f__Phaeosphaeriaceae;g__Phaeosphaeria;s__Phaeosphaeria_podocarpi	0.722893
ASV_1646	d__Fungi;p__Ascomycota;c__Dothideomycetes;o__Pleosporales;f__Periconiaceae;g__Periconia;s__Periconia_celtidis	0.999994
ASV_1647	d__Fungi;p__Ascomycota;c__unclassified_Ascomycota;o__unclassified_Ascomycota;f__unclassified_Ascomycota;g__unclassified_Ascomycota;s__unclassified_Ascomycota	0.808897
ASV_1648	d__Fungi;p__Ascomycota;c__unclassified_Ascomycota;o__unclassified_Ascomycota;f__unclassified_Ascomycota;g__unclassified_Ascomycota;s__unclassified_Ascomycota	0.961829
ASV_1649	d__Fungi;p__Ascomycota;c__Lecanoromycetes;o__Lecanorales;f__Pilocarpaceae;g__Fellhanera;s__Fellhanera_bouteillei	0.94593
ASV_1650	d__Fungi;p__Ascomycota;c__Sordariomycetes;o__Xylariales;f__unclassified_Xylariales;g__unclassified_Xylariales;s__unclassified_Xylariales	0.867259
ASV_1651	d__Fungi;p__Ascomycota;c__Dothideomycetes;o__Pleosporales;f__Torulaceae;g__Torula;s__Torula_lancangjiangensis	0.999983
ASV_1652	d__Fungi;p__Ascomycota;c__Dothideomycetes;o__Mycosphaerellales;f__Mycosphaerellaceae;g__Clypeosphaerella;s__Clypeosphaerella_quasiparkii	0.963604
ASV_1653	d__Fungi;p__Ascomycota;c__Eurotiomycetes;o__Chaetothyriales;f__Trichomeriaceae;g__Trichomeriaceae_gen_Incertae_sedis;s__Trichomeriaceae_sp	0.804555
ASV_1654	d__Fungi;p__Ascomycota;c__Eurotiomycetes;o__Chaetothyriales;f__Cyphellophoraceae;g__Cyphellophora;s__Cyphellophora_livistonae	0.99953
ASV_1655	d__Fungi;p__Ascomycota;c__Lecanoromycetes;o__Lecanorales;f__Ramalinaceae;g__Bacidina;s__unclassified_Bacidina	0.701099
ASV_1656	d__Fungi;p__Ascomycota;c__Dothideomycetes;o__Venturiales;f__Sympoventuriaceae;g__Sympoventuriaceae_gen_Incertae_sedis;s__Sympoventuriaceae_sp	0.743691
ASV_1657	d__Fungi;p__Ascomycota;c__Sordariomycetes;o__Hypocreales;f__Cordycipitaceae;g__unclassified_Cordycipitaceae;s__unclassified_Cordycipitaceae	0.999988
ASV_1658	d__Fungi;p__Ascomycota;c__Dothideomycetes;o__Capnodiales;f__Neodevriesiaceae;g__Neodevriesia;s__Neodevriesia_lagerstroemiae	0.899788
ASV_1659	d__Fungi;p__Basidiomycota;c__Exobasidiomycetes;o__Exobasidiales;f__Brachybasidiaceae;g__Meira;s__Meira_nashicola	0.99998
ASV_1660	d__Fungi;p__Ascomycota;c__Dothideomycetes;o__Mycosphaerellales;f__Teratosphaeriaceae;g__unclassified_Teratosphaeriaceae;s__unclassified_Teratosphaeriaceae	0.714015
ASV_1661	d__Fungi;p__Ascomycota;c__Sordariomycetes;o__Sordariales;f__Chaetomiaceae;g__Botryotrichum;s__Botryotrichum_atrogriseum	0.913482
ASV_1662	d__Fungi;p__unclassified_Fungi;c__unclassified_Fungi;o__unclassified_Fungi;f__unclassified_Fungi;g__unclassified_Fungi;s__unclassified_Fungi	1
ASV_1663	d__Fungi;p__Ascomycota;c__Sordariomycetes;o__Glomerellales;f__Plectosphaerellaceae;g__unclassified_Plectosphaerellaceae;s__unclassified_Plectosphaerellaceae	0.999996
ASV_1664	d__Fungi;p__Ascomycota;c__Dothideomycetes;o__Mycosphaerellales;f__Mycosphaerellaceae;g__Geastrumia;s__Geastrumia_polystigmatis	0.79135
ASV_1665	d__Fungi;p__Ascomycota;c__Leotiomycetes;o__Helotiales;f__Rutstroemiaceae;g__Lambertella;s__Lambertella_himalayensis	1
ASV_1666	d__Fungi;p__Ascomycota;c__Eurotiomycetes;o__Chaetothyriales;f__unclassified_Chaetothyriales;g__unclassified_Chaetothyriales;s__unclassified_Chaetothyriales	0.891802
ASV_1667	d__Fungi;p__Ascomycota;c__Eurotiomycetes;o__Chaetothyriales;f__Trichomeriaceae;g__Trichomerium;s__Trichomerium_flexuosum	0.991554
ASV_1668	d__Fungi;p__Ascomycota;c__Sordariomycetes;o__Phomatosporales;f__Phomatosporaceae;g__Phomatospora;s__Phomatospora_biseriata	0.845256
ASV_1669	d__Fungi;p__Ascomycota;c__Eurotiomycetes;o__Chaetothyriales;f__Trichomeriaceae;g__Trichomerium;s__unclassified_Trichomerium	0.999359
ASV_1670	d__Fungi;p__Ascomycota;c__Sordariomycetes;o__Hypocreales;f__Cordycipitaceae;g__unclassified_Cordycipitaceae;s__unclassified_Cordycipitaceae	0.99999
ASV_1671	d__Fungi;p__unclassified_Fungi;c__unclassified_Fungi;o__unclassified_Fungi;f__unclassified_Fungi;g__unclassified_Fungi;s__unclassified_Fungi	1
ASV_1672	d__Fungi;p__unclassified_Fungi;c__unclassified_Fungi;o__unclassified_Fungi;f__unclassified_Fungi;g__unclassified_Fungi;s__unclassified_Fungi	1
ASV_1673	d__Fungi;p__Ascomycota;c__Eurotiomycetes;o__Chaetothyriales;f__Strelitzianaceae;g__Strelitziana;s__Strelitziana_eucalypti	0.998324
ASV_1674	d__Fungi;p__Ascomycota;c__Eurotiomycetes;o__Chaetothyriales;f__Cyphellophoraceae;g__Cyphellophora;s__Cyphellophora_sp	0.994467
ASV_1675	d__Fungi;p__Ascomycota;c__Eurotiomycetes;o__Chaetothyriales;f__unclassified_Chaetothyriales;g__unclassified_Chaetothyriales;s__unclassified_Chaetothyriales	0.953479
ASV_1676	d__Fungi;p__Ascomycota;c__Sordariomycetes;o__Glomerellales;f__Plectosphaerellaceae;g__unclassified_Plectosphaerellaceae;s__unclassified_Plectosphaerellaceae	0.998705
ASV_1677	d__Fungi;p__Ascomycota;c__Dothideomycetes;o__Pleosporales;f__Didymosphaeriaceae;g__Letendraea;s__Letendraea_cordylinicola	0.999997
ASV_1678	d__Fungi;p__Ascomycota;c__Eurotiomycetes;o__Chaetothyriales;f__Strelitzianaceae;g__Strelitziana;s__Strelitziana_australiensis	0.851701
ASV_1679	d__Fungi;p__unclassified_Fungi;c__unclassified_Fungi;o__unclassified_Fungi;f__unclassified_Fungi;g__unclassified_Fungi;s__unclassified_Fungi	1
ASV_1680	d__Fungi;p__Fungi_phy_Incertae_sedis;c__Fungi_cls_Incertae_sedis;o__Fungi_ord_Incertae_sedis;f__Fungi_fam_Incertae_sedis;g__Fungi_gen_Incertae_sedis;s__Fungi_sp	0.716879
ASV_1681	d__Fungi;p__Ascomycota;c__Dothideomycetes;o__Pleosporales;f__unclassified_Pleosporales;g__unclassified_Pleosporales;s__unclassified_Pleosporales	0.938405
ASV_1682	d__Fungi;p__unclassified_Fungi;c__unclassified_Fungi;o__unclassified_Fungi;f__unclassified_Fungi;g__unclassified_Fungi;s__unclassified_Fungi	1
ASV_1683	d__Fungi;p__Ascomycota;c__Eurotiomycetes;o__Chaetothyriales;f__unclassified_Chaetothyriales;g__unclassified_Chaetothyriales;s__unclassified_Chaetothyriales	0.840277
ASV_1684	d__Fungi;p__Ascomycota;c__Sordariomycetes;o__Sordariales;f__Lasiosphaeriaceae;g__Apodus;s__Apodus_oryzae	0.999903
ASV_1685	d__Fungi;p__Basidiomycota;c__Tremellomycetes;o__Tremellales;f__Cuniculitremaceae;g__Kockovaella;s__unclassified_Kockovaella	0.926703
ASV_1686	d__Fungi;p__Basidiomycota;c__Agaricomycetes;o__Polyporales;f__Ganodermataceae;g__Ganoderma;s__unclassified_Ganoderma	0.998198
ASV_1687	d__Fungi;p__unclassified_Fungi;c__unclassified_Fungi;o__unclassified_Fungi;f__unclassified_Fungi;g__unclassified_Fungi;s__unclassified_Fungi	1
ASV_1688	d__Fungi;p__Ascomycota;c__Leotiomycetes;o__Helotiales;f__Rutstroemiaceae;g__Lambertella;s__Lambertella_sp	0.994055
ASV_1689	d__Fungi;p__Basidiomycota;c__Tremellomycetes;o__Tremellales;f__Bulleribasidiaceae;g__Hannaella;s__Hannaella_luteola	0.827782
ASV_1690	d__Fungi;p__Ascomycota;c__Dothideomycetes;o__Mycosphaerellales;f__Mycosphaerellaceae;g__Pallidocercospora;s__Pallidocercospora_acaciigena	0.828724
ASV_1691	d__Fungi;p__Ascomycota;c__Dothideomycetes;o__Mycosphaerellales;f__unclassified_Mycosphaerellales;g__unclassified_Mycosphaerellales;s__unclassified_Mycosphaerellales	0.822221
ASV_1692	d__Fungi;p__Ascomycota;c__Eurotiomycetes;o__Chaetothyriales;f__Cyphellophoraceae;g__Cyphellophora;s__Cyphellophora_sp	0.97187
ASV_1693	d__Fungi;p__Ascomycota;c__Dothideomycetes;o__Pleosporales;f__unclassified_Pleosporales;g__unclassified_Pleosporales;s__unclassified_Pleosporales	0.999997
ASV_1694	d__Fungi;p__Ascomycota;c__Eurotiomycetes;o__Chaetothyriales;f__Chaetothyriales_fam_Incertae_sedis;g__Chaetothyriales_gen_Incertae_sedis;s__Chaetothyriales_sp	0.727403
ASV_1695	d__Fungi;p__unclassified_Fungi;c__unclassified_Fungi;o__unclassified_Fungi;f__unclassified_Fungi;g__unclassified_Fungi;s__unclassified_Fungi	1
ASV_1696	d__Fungi;p__Basidiomycota;c__Tremellomycetes;o__Tremellales;f__Cuniculitremaceae;g__Kockovaella;s__unclassified_Kockovaella	0.999989
ASV_1697	d__Fungi;p__unclassified_Fungi;c__unclassified_Fungi;o__unclassified_Fungi;f__unclassified_Fungi;g__unclassified_Fungi;s__unclassified_Fungi	1
ASV_1698	d__Fungi;p__Ascomycota;c__Eurotiomycetes;o__Chaetothyriales;f__Trichomeriaceae;g__Trichomerium;s__Trichomerium_flexuosum	0.991454
ASV_1699	d__Fungi;p__Basidiomycota;c__Tremellomycetes;o__Tremellales;f__Bulleribasidiaceae;g__Vishniacozyma;s__Vishniacozyma_phoenicis	0.98808
ASV_1700	d__Fungi;p__Ascomycota;c__Eurotiomycetes;o__Chaetothyriales;f__Cyphellophoraceae;g__Cyphellophora;s__Cyphellophora_sp	0.828511
ASV_1701	d__Fungi;p__Ascomycota;c__Pezizomycetes;o__Pezizales;f__Sarcoscyphaceae;g__Microstoma;s__Microstoma_insititium	1
ASV_1702	d__Fungi;p__Basidiomycota;c__Tremellomycetes;o__Tremellales;f__Cuniculitremaceae;g__Kockovaella;s__unclassified_Kockovaella	0.979484
ASV_1703	d__Fungi;p__unclassified_Fungi;c__unclassified_Fungi;o__unclassified_Fungi;f__unclassified_Fungi;g__unclassified_Fungi;s__unclassified_Fungi	1
ASV_1704	d__Fungi;p__Ascomycota;c__Eurotiomycetes;o__Chaetothyriales;f__unclassified_Chaetothyriales;g__unclassified_Chaetothyriales;s__unclassified_Chaetothyriales	0.926344
ASV_1705	d__Fungi;p__Ascomycota;c__Sordariomycetes;o__Hypocreales;f__Cordycipitaceae;g__unclassified_Cordycipitaceae;s__unclassified_Cordycipitaceae	0.934857
ASV_1706	d__Fungi;p__Basidiomycota;c__Tremellomycetes;o__Tremellales;f__Cuniculitremaceae;g__Kockovaella;s__unclassified_Kockovaella	0.99471
ASV_1707	d__Fungi;p__Basidiomycota;c__Tremellomycetes;o__Tremellales;f__Bulleribasidiaceae;g__Vishniacozyma;s__Vishniacozyma_phoenicis	0.985156
ASV_1708	d__Fungi;p__Ascomycota;c__Dothideomycetes;o__Pleosporales;f__Tetraplosphaeriaceae;g__Tetraploa;s__Tetraploa_sp	0.876806
ASV_1709	d__Fungi;p__Ascomycota;c__Leotiomycetes;o__Helotiales;f__unclassified_Helotiales;g__unclassified_Helotiales;s__unclassified_Helotiales	0.798022
ASV_1710	d__Fungi;p__Ascomycota;c__Eurotiomycetes;o__Chaetothyriales;f__unclassified_Chaetothyriales;g__unclassified_Chaetothyriales;s__unclassified_Chaetothyriales	0.726533
ASV_1711	d__Fungi;p__Basidiomycota;c__Tremellomycetes;o__Tremellales;f__Bulleribasidiaceae;g__Hannaella;s__Hannaella_sp	0.851571
ASV_1712	d__Fungi;p__Ascomycota;c__Dothideomycetes;o__Pleosporales;f__Periconiaceae;g__Periconia;s__Periconia_celtidis	0.999979
ASV_1713	d__Fungi;p__Ascomycota;c__Dothideomycetes;o__Mycosphaerellales;f__Teratosphaeriaceae;g__unclassified_Teratosphaeriaceae;s__unclassified_Teratosphaeriaceae	0.943982
ASV_1714	d__Fungi;p__Ascomycota;c__Sordariomycetes;o__Hypocreales;f__Cordycipitaceae;g__Akanthomyces;s__Akanthomyces_araneogenus	0.942313
ASV_1715	d__Fungi;p__Ascomycota;c__Dothideomycetes;o__Mycosphaerellales;f__Mycosphaerellaceae;g__unclassified_Mycosphaerellaceae;s__unclassified_Mycosphaerellaceae	0.867889
ASV_1716	d__Fungi;p__Ascomycota;c__Sordariomycetes;o__Hypocreales;f__unclassified_Hypocreales;g__unclassified_Hypocreales;s__unclassified_Hypocreales	0.989367
ASV_1717	d__Fungi;p__Ascomycota;c__Lecanoromycetes;o__Lecanorales;f__Ramalinaceae;g__Bacidina;s__Bacidina_arnoldiana	0.774851
ASV_1718	d__Fungi;p__unclassified_Fungi;c__unclassified_Fungi;o__unclassified_Fungi;f__unclassified_Fungi;g__unclassified_Fungi;s__unclassified_Fungi	1
ASV_1719	d__Fungi;p__Ascomycota;c__Eurotiomycetes;o__Chaetothyriales;f__Cyphellophoraceae;g__Cyphellophora;s__Cyphellophora_sp	0.962642
ASV_1720	d__Fungi;p__Ascomycota;c__Dothideomycetes;o__Pleosporales;f__Leptosphaeriaceae;g__Leptosphaeria;s__Leptosphaeria_sp	0.826725
ASV_1721	d__Fungi;p__Ascomycota;c__Eurotiomycetes;o__Eurotiales;f__Aspergillaceae;g__Aspergillus;s__Aspergillus_fumigatus	0.972729
ASV_1722	d__Fungi;p__Ascomycota;c__Dothideomycetes;o__Pleosporales;f__Cucurbitariaceae;g__Pyrenochaetopsis;s__unclassified_Pyrenochaetopsis	0.999982
ASV_1723	d__Fungi;p__Ascomycota;c__Sordariomycetes;o__Xylariales;f__Hypoxylaceae;g__Hypoxylon;s__Hypoxylon_lateripigmentum	0.996687
ASV_1724	d__Fungi;p__Ascomycota;c__Dothideomycetes;o__Pleosporales;f__Pleosporaceae;g__Bipolaris;s__unclassified_Bipolaris	0.998088
ASV_1725	d__Fungi;p__unclassified_Fungi;c__unclassified_Fungi;o__unclassified_Fungi;f__unclassified_Fungi;g__unclassified_Fungi;s__unclassified_Fungi	1
ASV_1726	d__Fungi;p__Ascomycota;c__Lecanoromycetes;o__Lecanorales;f__Ramalinaceae;g__Bacidina;s__Bacidina_sulphurella	0.782298
ASV_1727	d__Fungi;p__Ascomycota;c__unclassified_Ascomycota;o__unclassified_Ascomycota;f__unclassified_Ascomycota;g__unclassified_Ascomycota;s__unclassified_Ascomycota	0.897285
ASV_1728	d__Fungi;p__unclassified_Fungi;c__unclassified_Fungi;o__unclassified_Fungi;f__unclassified_Fungi;g__unclassified_Fungi;s__unclassified_Fungi	1
ASV_1729	d__Fungi;p__Basidiomycota;c__Tremellomycetes;o__Tremellales;f__Cuniculitremaceae;g__Kockovaella;s__unclassified_Kockovaella	0.958362
ASV_1730	d__Fungi;p__Fungi_phy_Incertae_sedis;c__Fungi_cls_Incertae_sedis;o__Fungi_ord_Incertae_sedis;f__Fungi_fam_Incertae_sedis;g__Fungi_gen_Incertae_sedis;s__Fungi_sp	0.75027
ASV_1731	d__Fungi;p__Ascomycota;c__Lecanoromycetes;o__Lecanoromycetes_ord_Incertae_sedis;f__Micropeltidaceae;g__Micropeltis;s__Micropeltis_fici	0.928108
ASV_1732	d__Fungi;p__Ascomycota;c__Dothideomycetes;o__Capnodiales;f__Cladosporiaceae;g__Cladosporium;s__unclassified_Cladosporium	0.99959
ASV_1733	d__Fungi;p__Basidiomycota;c__Tremellomycetes;o__Tremellales;f__Rhynchogastremataceae;g__Papiliotrema;s__unclassified_Papiliotrema	0.917412
ASV_1734	d__Fungi;p__Ascomycota;c__unclassified_Ascomycota;o__unclassified_Ascomycota;f__unclassified_Ascomycota;g__unclassified_Ascomycota;s__unclassified_Ascomycota	0.781689
ASV_1735	d__Fungi;p__Ascomycota;c__Eurotiomycetes;o__Chaetothyriales;f__unclassified_Chaetothyriales;g__unclassified_Chaetothyriales;s__unclassified_Chaetothyriales	0.935085
ASV_1736	d__Fungi;p__unclassified_Fungi;c__unclassified_Fungi;o__unclassified_Fungi;f__unclassified_Fungi;g__unclassified_Fungi;s__unclassified_Fungi	1
ASV_1737	d__Fungi;p__Ascomycota;c__Eurotiomycetes;o__Chaetothyriales;f__Trichomeriaceae;g__Trichomerium;s__unclassified_Trichomerium	0.881041
ASV_1738	d__Fungi;p__Ascomycota;c__Sordariomycetes;o__Trichosphaeriales;f__Trichosphaeriaceae;g__Nigrospora;s__Nigrospora_zimmermanii	0.901116
ASV_1739	d__Fungi;p__Ascomycota;c__Eurotiomycetes;o__Chaetothyriales;f__Strelitzianaceae;g__Strelitziana;s__unclassified_Strelitziana	0.999999
ASV_1740	d__Fungi;p__unclassified_Fungi;c__unclassified_Fungi;o__unclassified_Fungi;f__unclassified_Fungi;g__unclassified_Fungi;s__unclassified_Fungi	1
ASV_1741	d__Fungi;p__Basidiomycota;c__Tremellomycetes;o__Tremellales;f__Cuniculitremaceae;g__Kockovaella;s__unclassified_Kockovaella	0.994655
ASV_1742	d__Fungi;p__Ascomycota;c__Eurotiomycetes;o__Chaetothyriales;f__Cyphellophoraceae;g__Cyphellophora;s__Cyphellophora_livistonae	0.999905
ASV_1743	d__Fungi;p__Fungi_phy_Incertae_sedis;c__Fungi_cls_Incertae_sedis;o__Fungi_ord_Incertae_sedis;f__Fungi_fam_Incertae_sedis;g__Fungi_gen_Incertae_sedis;s__Fungi_sp	0.739966
ASV_1744	d__Fungi;p__Basidiomycota;c__Agaricostilbomycetes;o__Agaricostilbales;f__Agaricostilbales_fam_Incertae_sedis;g__Agaricostilbales_gen_Incertae_sedis;s__Agaricostilbales_sp	0.703584
ASV_1745	d__Fungi;p__unclassified_Fungi;c__unclassified_Fungi;o__unclassified_Fungi;f__unclassified_Fungi;g__unclassified_Fungi;s__unclassified_Fungi	1
ASV_1746	d__Fungi;p__Ascomycota;c__Eurotiomycetes;o__Chaetothyriales;f__Trichomeriaceae;g__Trichomerium;s__Trichomerium_flexuosum	0.950085
ASV_1747	d__Fungi;p__Basidiomycota;c__Tremellomycetes;o__Tremellales;f__Bulleribasidiaceae;g__Vishniacozyma;s__Vishniacozyma_phoenicis	0.977896
ASV_1748	d__Fungi;p__Ascomycota;c__Dothideomycetes;o__Mycosphaerellales;f__unclassified_Mycosphaerellales;g__unclassified_Mycosphaerellales;s__unclassified_Mycosphaerellales	0.889012
ASV_1749	d__Fungi;p__Basidiomycota;c__Tremellomycetes;o__Tremellales;f__Cuniculitremaceae;g__Kockovaella;s__Kockovaella_prillingeri	0.908656
ASV_1750	d__Fungi;p__Ascomycota;c__Sordariomycetes;o__Hypocreales;f__Sarocladiaceae;g__Parasarocladium;s__Parasarocladium_tasmanniae	0.999666
ASV_1751	d__Fungi;p__Ascomycota;c__Eurotiomycetes;o__Chaetothyriales;f__Strelitzianaceae;g__Strelitziana;s__Strelitziana_eucalypti	0.999997
ASV_1752	d__Fungi;p__Ascomycota;c__Eurotiomycetes;o__Eurotiales;f__Aspergillaceae;g__Penicillium;s__Penicillium_salamorum	0.99962
ASV_1753	d__Fungi;p__unclassified_Fungi;c__unclassified_Fungi;o__unclassified_Fungi;f__unclassified_Fungi;g__unclassified_Fungi;s__unclassified_Fungi	1
ASV_1754	d__Fungi;p__Basidiomycota;c__Tremellomycetes;o__Tremellales;f__Cuniculitremaceae;g__Kockovaella;s__unclassified_Kockovaella	0.94495
ASV_1755	d__Fungi;p__Ascomycota;c__Dothideomycetes;o__unclassified_Dothideomycetes;f__unclassified_Dothideomycetes;g__unclassified_Dothideomycetes;s__unclassified_Dothideomycetes	0.996653
ASV_1756	d__Fungi;p__unclassified_Fungi;c__unclassified_Fungi;o__unclassified_Fungi;f__unclassified_Fungi;g__unclassified_Fungi;s__unclassified_Fungi	1
ASV_1757	d__Fungi;p__Ascomycota;c__Sordariomycetes;o__Hypocreales;f__Cordycipitaceae;g__Simplicillium;s__unclassified_Simplicillium	0.999999
ASV_1758	d__Fungi;p__Basidiomycota;c__Tremellomycetes;o__Tremellales;f__Cuniculitremaceae;g__Fellomyces;s__Fellomyces_mexicanus	0.990292
ASV_1759	d__Fungi;p__Ascomycota;c__Dothideomycetes;o__Mycosphaerellales;f__unclassified_Mycosphaerellales;g__unclassified_Mycosphaerellales;s__unclassified_Mycosphaerellales	0.806218
ASV_1760	d__Fungi;p__Ascomycota;c__Eurotiomycetes;o__Chaetothyriales;f__Cyphellophoraceae;g__Cyphellophora;s__Cyphellophora_sp	0.999051
ASV_1761	d__Fungi;p__Ascomycota;c__Eurotiomycetes;o__Chaetothyriales;f__Trichomeriaceae;g__Trichomeriaceae_gen_Incertae_sedis;s__Trichomeriaceae_sp	0.900583
ASV_1762	d__Fungi;p__Ascomycota;c__Dothideomycetes;o__Mycosphaerellales;f__unclassified_Mycosphaerellales;g__unclassified_Mycosphaerellales;s__unclassified_Mycosphaerellales	0.861864
ASV_1763	d__Fungi;p__Basidiomycota;c__Tremellomycetes;o__Tremellales;f__Bulleribasidiaceae;g__Vishniacozyma;s__Vishniacozyma_phoenicis	0.987193
ASV_1764	d__Fungi;p__Ascomycota;c__Dothideomycetes;o__Pleosporales;f__unclassified_Pleosporales;g__unclassified_Pleosporales;s__unclassified_Pleosporales	0.748225
ASV_1765	d__Fungi;p__Ascomycota;c__Dothideomycetes;o__Mycosphaerellales;f__Teratosphaeriaceae;g__unclassified_Teratosphaeriaceae;s__unclassified_Teratosphaeriaceae	0.769662
ASV_1766	d__Fungi;p__unclassified_Fungi;c__unclassified_Fungi;o__unclassified_Fungi;f__unclassified_Fungi;g__unclassified_Fungi;s__unclassified_Fungi	1
ASV_1767	d__Fungi;p__Mortierellomycota;c__Mortierellomycetes;o__Mortierellales;f__Mortierellaceae;g__Mortierella;s__Mortierella_globalpina	0.939462
ASV_1768	d__Fungi;p__Ascomycota;c__Dothideomycetes;o__Pleosporales;f__Phaeosphaeriaceae;g__Setophoma;s__Setophoma_yunnanensis	0.999996
ASV_1769	d__Fungi;p__Basidiomycota;c__Cystobasidiomycetes;o__unclassified_Cystobasidiomycetes;f__unclassified_Cystobasidiomycetes;g__unclassified_Cystobasidiomycetes;s__unclassified_Cystobasidiomycetes	0.988072
ASV_1770	d__Fungi;p__Ascomycota;c__Dothideomycetes;o__unclassified_Dothideomycetes;f__unclassified_Dothideomycetes;g__unclassified_Dothideomycetes;s__unclassified_Dothideomycetes	0.817338
ASV_1771	d__Fungi;p__Ascomycota;c__unclassified_Ascomycota;o__unclassified_Ascomycota;f__unclassified_Ascomycota;g__unclassified_Ascomycota;s__unclassified_Ascomycota	0.738146
ASV_1772	d__Fungi;p__Ascomycota;c__Dothideomycetes;o__unclassified_Dothideomycetes;f__unclassified_Dothideomycetes;g__unclassified_Dothideomycetes;s__unclassified_Dothideomycetes	0.997069
ASV_1773	d__Fungi;p__Basidiomycota;c__Tremellomycetes;o__Filobasidiales;f__Filobasidiaceae;g__Filobasidium;s__unclassified_Filobasidium	0.977799
ASV_1774	d__Fungi;p__Basidiomycota;c__Exobasidiomycetes;o__Tilletiales;f__Tilletiaceae;g__Tilletia;s__Tilletia_trachypogonis	0.867889
ASV_1775	d__Fungi;p__Ascomycota;c__Dothideomycetes;o__Mycosphaerellales;f__unclassified_Mycosphaerellales;g__unclassified_Mycosphaerellales;s__unclassified_Mycosphaerellales	0.866995
ASV_1776	d__Fungi;p__Ascomycota;c__Sordariomycetes;o__Xylariales;f__Xylariaceae;g__Xylaria;s__unclassified_Xylaria	0.876526
ASV_1777	d__Fungi;p__Ascomycota;c__Sordariomycetes;o__Glomerellales;f__Glomerellaceae;g__Colletotrichum;s__Colletotrichum_brevisporum	0.851525
ASV_1778	d__Fungi;p__Ascomycota;c__unclassified_Ascomycota;o__unclassified_Ascomycota;f__unclassified_Ascomycota;g__unclassified_Ascomycota;s__unclassified_Ascomycota	0.897127
ASV_1779	d__Fungi;p__unclassified_Fungi;c__unclassified_Fungi;o__unclassified_Fungi;f__unclassified_Fungi;g__unclassified_Fungi;s__unclassified_Fungi	1
ASV_1780	d__Fungi;p__Basidiomycota;c__Agaricomycetes;o__Agaricales;f__Psathyrellaceae;g__Coprinopsis;s__Coprinopsis_calospora	0.832805
ASV_1781	d__Fungi;p__Ascomycota;c__unclassified_Ascomycota;o__unclassified_Ascomycota;f__unclassified_Ascomycota;g__unclassified_Ascomycota;s__unclassified_Ascomycota	0.804818
ASV_1782	d__Fungi;p__Ascomycota;c__Sordariomycetes;o__Xylariales;f__Xylariaceae;g__Xylaria;s__Xylaria_escharoidea	0.999789
ASV_1783	d__Fungi;p__Ascomycota;c__Sordariomycetes;o__Xylariales;f__Xylariaceae;g__Xylaria;s__Xylaria_terricola	0.708954
ASV_1784	d__Fungi;p__Ascomycota;c__Eurotiomycetes;o__Chaetothyriales;f__unclassified_Chaetothyriales;g__unclassified_Chaetothyriales;s__unclassified_Chaetothyriales	0.725226
ASV_1785	d__Fungi;p__unclassified_Fungi;c__unclassified_Fungi;o__unclassified_Fungi;f__unclassified_Fungi;g__unclassified_Fungi;s__unclassified_Fungi	1
ASV_1786	d__Fungi;p__Ascomycota;c__Dothideomycetes;o__Pleosporales;f__Didymosphaeriaceae;g__Neokalmusia;s__Neokalmusia_arundinis	0.999978
ASV_1787	d__Fungi;p__Ascomycota;c__Eurotiomycetes;o__Chaetothyriales;f__unclassified_Chaetothyriales;g__unclassified_Chaetothyriales;s__unclassified_Chaetothyriales	0.814332
ASV_1788	d__Fungi;p__Ascomycota;c__Dothideomycetes;o__Capnodiales;f__Neodevriesiaceae;g__Neodevriesia;s__Neodevriesia_agapanthi	0.880831
ASV_1789	d__Fungi;p__Basidiomycota;c__Agaricomycetes;o__Agaricales;f__Schizophyllaceae;g__Schizophyllum;s__Schizophyllum_amplum	0.968953
ASV_1790	d__Fungi;p__Ascomycota;c__unclassified_Ascomycota;o__unclassified_Ascomycota;f__unclassified_Ascomycota;g__unclassified_Ascomycota;s__unclassified_Ascomycota	0.867473
ASV_1791	d__Fungi;p__Ascomycota;c__Sordariomycetes;o__Xylariales;f__Amphisphaeriaceae;g__Microdochium;s__Microdochium_fisheri	0.790096
ASV_1792	d__Fungi;p__Basidiomycota;c__Tremellomycetes;o__Tremellales;f__Bulleribasidiaceae;g__Hannaella;s__Hannaella_luteola	0.863502
ASV_1793	d__Fungi;p__Basidiomycota;c__Malasseziomycetes;o__Malasseziales;f__Malasseziaceae;g__Malassezia;s__Malassezia_sp	0.911548
ASV_1794	d__Fungi;p__Ascomycota;c__unclassified_Ascomycota;o__unclassified_Ascomycota;f__unclassified_Ascomycota;g__unclassified_Ascomycota;s__unclassified_Ascomycota	0.809261
ASV_1795	d__Fungi;p__Ascomycota;c__Sordariomycetes;o__Hypocreales;f__Bionectriaceae;g__Ovicillium;s__Ovicillium_attenuatum	0.96427
ASV_1796	d__Fungi;p__Ascomycota;c__Sordariomycetes;o__Glomerellales;f__Plectosphaerellaceae;g__Plectosphaerella;s__Plectosphaerella_cucumerina	0.988768
ASV_1797	d__Fungi;p__Basidiomycota;c__Tremellomycetes;o__Tremellales;f__Bulleribasidiaceae;g__Bulleribasidium;s__Bulleribasidium_foliicola	0.999995
ASV_1798	d__Fungi;p__Ascomycota;c__Sordariomycetes;o__Hypocreales;f__Ophiocordycipitaceae;g__unclassified_Ophiocordycipitaceae;s__unclassified_Ophiocordycipitaceae	0.755049
ASV_1799	d__Fungi;p__Ascomycota;c__Sordariomycetes;o__Amphisphaeriales;f__Pestalotiopsidaceae;g__Pestalotiopsis;s__unclassified_Pestalotiopsis	0.999349
ASV_1800	d__Fungi;p__Ascomycota;c__Dothideomycetes;o__Capnodiales;f__Cladosporiaceae;g__Cladosporium;s__Cladosporium_aciculare	0.916016
ASV_1801	d__Fungi;p__Ascomycota;c__Dothideomycetes;o__Mycosphaerellales;f__Mycosphaerellaceae;g__unclassified_Mycosphaerellaceae;s__unclassified_Mycosphaerellaceae	0.826517
ASV_1802	d__Fungi;p__unclassified_Fungi;c__unclassified_Fungi;o__unclassified_Fungi;f__unclassified_Fungi;g__unclassified_Fungi;s__unclassified_Fungi	1
ASV_1803	d__Fungi;p__Ascomycota;c__Orbiliomycetes;o__unclassified_Orbiliomycetes;f__unclassified_Orbiliomycetes;g__unclassified_Orbiliomycetes;s__unclassified_Orbiliomycetes	0.998921
ASV_1804	d__Fungi;p__Ascomycota;c__Dothideomycetes;o__Pleosporales;f__Bambusicolaceae;g__Corylicola;s__Corylicola_italica	0.999911
ASV_1805	d__Fungi;p__Ascomycota;c__Dothideomycetes;o__Venturiales;f__Sympoventuriaceae;g__Sympoventuriaceae_gen_Incertae_sedis;s__Sympoventuriaceae_sp	0.93442
ASV_1806	d__Fungi;p__Ascomycota;c__Sordariomycetes;o__Xylariales;f__Hypoxylaceae;g__Hypoxylon;s__Hypoxylon_fendleri	0.999999
ASV_1807	d__Fungi;p__Ascomycota;c__Eurotiomycetes;o__Chaetothyriales;f__Cyphellophoraceae;g__Cyphellophora;s__Cyphellophora_sp	0.94122
ASV_1808	d__Fungi;p__unclassified_Fungi;c__unclassified_Fungi;o__unclassified_Fungi;f__unclassified_Fungi;g__unclassified_Fungi;s__unclassified_Fungi	1
ASV_1809	d__Fungi;p__Ascomycota;c__Dothideomycetes;o__Pleosporales;f__Acrocalymmaceae;g__Acrocalymma;s__Acrocalymma_fici	0.981081
ASV_1810	d__Fungi;p__Ascomycota;c__Sordariomycetes;o__Hypocreales;f__Hypocreales_fam_Incertae_sedis;g__Acremonium;s__Acremonium_persicinum	0.999774
ASV_1811	d__Fungi;p__Ascomycota;c__Eurotiomycetes;o__Chaetothyriales;f__Strelitzianaceae;g__Strelitziana;s__Strelitziana_sarbhoyi	0.945908
ASV_1812	d__Fungi;p__Fungi_phy_Incertae_sedis;c__Fungi_cls_Incertae_sedis;o__Fungi_ord_Incertae_sedis;f__Fungi_fam_Incertae_sedis;g__Fungi_gen_Incertae_sedis;s__Fungi_sp	0.784531
ASV_1813	d__Fungi;p__Ascomycota;c__Sordariomycetes;o__Xylariales;f__Hypoxylaceae;g__Hypoxylon;s__Hypoxylon_anthochroum	0.999779
ASV_1814	d__Fungi;p__Ascomycota;c__Sordariomycetes;o__Sordariales;f__Podosporaceae;g__Cladorrhinum;s__Cladorrhinum_foecundissimum	0.966697
ASV_1815	d__Fungi;p__Basidiomycota;c__Tremellomycetes;o__Tremellales;f__Rhynchogastremataceae;g__Papiliotrema;s__Papiliotrema_leoncinii	0.867181
ASV_1816	d__Fungi;p__unclassified_Fungi;c__unclassified_Fungi;o__unclassified_Fungi;f__unclassified_Fungi;g__unclassified_Fungi;s__unclassified_Fungi	1
ASV_1817	d__Fungi;p__Ascomycota;c__Eurotiomycetes;o__Chaetothyriales;f__unclassified_Chaetothyriales;g__unclassified_Chaetothyriales;s__unclassified_Chaetothyriales	0.893918
ASV_1818	d__Fungi;p__Ascomycota;c__Eurotiomycetes;o__Chaetothyriales;f__Herpotrichiellaceae;g__Cladophialophora;s__unclassified_Cladophialophora	0.998489
ASV_1819	d__Fungi;p__Ascomycota;c__unclassified_Ascomycota;o__unclassified_Ascomycota;f__unclassified_Ascomycota;g__unclassified_Ascomycota;s__unclassified_Ascomycota	0.858734
ASV_1820	d__Fungi;p__unclassified_Fungi;c__unclassified_Fungi;o__unclassified_Fungi;f__unclassified_Fungi;g__unclassified_Fungi;s__unclassified_Fungi	1
ASV_1821	d__Fungi;p__Ascomycota;c__Eurotiomycetes;o__Chaetothyriales;f__Cyphellophoraceae;g__Cyphellophora;s__Cyphellophora_gamsii	0.999983
ASV_1822	d__Fungi;p__Ascomycota;c__Eurotiomycetes;o__Chaetothyriales;f__Strelitzianaceae;g__Strelitziana;s__Strelitziana_eucalypti	0.741788
ASV_1823	d__Fungi;p__Ascomycota;c__Dothideomycetes;o__unclassified_Dothideomycetes;f__unclassified_Dothideomycetes;g__unclassified_Dothideomycetes;s__unclassified_Dothideomycetes	0.998399
ASV_1824	d__Fungi;p__Ascomycota;c__Dothideomycetes;o__Mycosphaerellales;f__Mycosphaerellaceae;g__Pseudocercospora;s__Pseudocercospora_xanthocercidis	0.761096
ASV_1825	d__Fungi;p__Ascomycota;c__Dothideomycetes;o__Pleosporales;f__unclassified_Pleosporales;g__unclassified_Pleosporales;s__unclassified_Pleosporales	0.839123
ASV_1826	d__Fungi;p__Basidiomycota;c__Tremellomycetes;o__Tremellales;f__Rhynchogastremataceae;g__Papiliotrema;s__unclassified_Papiliotrema	0.898212
ASV_1827	d__Fungi;p__Ascomycota;c__Eurotiomycetes;o__Chaetothyriales;f__Cyphellophoraceae;g__Cyphellophora;s__Cyphellophora_sp	0.980062
ASV_1828	d__Fungi;p__Basidiomycota;c__Tremellomycetes;o__Tremellales;f__unclassified_Tremellales;g__unclassified_Tremellales;s__unclassified_Tremellales	0.913923
ASV_1829	d__Fungi;p__Ascomycota;c__Dothideomycetes;o__unclassified_Dothideomycetes;f__unclassified_Dothideomycetes;g__unclassified_Dothideomycetes;s__unclassified_Dothideomycetes	0.995362
ASV_1830	d__Fungi;p__Ascomycota;c__Dothideomycetes;o__Mycosphaerellales;f__unclassified_Mycosphaerellales;g__unclassified_Mycosphaerellales;s__unclassified_Mycosphaerellales	0.956751
ASV_1831	d__Fungi;p__Basidiomycota;c__Cystobasidiomycetes;o__Cystobasidiomycetes_ord_Incertae_sedis;f__Cystobasidiomycetes_fam_Incertae_sedis;g__Queiroziella;s__Queiroziella_brasiliensis	0.906088
ASV_1832	d__Fungi;p__Basidiomycota;c__Tremellomycetes;o__Tremellales;f__Bulleribasidiaceae;g__Vishniacozyma;s__Vishniacozyma_psychrotolerans	0.95575
ASV_1833	d__Fungi;p__Ascomycota;c__unclassified_Ascomycota;o__unclassified_Ascomycota;f__unclassified_Ascomycota;g__unclassified_Ascomycota;s__unclassified_Ascomycota	0.853768
ASV_1834	d__Fungi;p__Basidiomycota;c__Tremellomycetes;o__Tremellales;f__Cuniculitremaceae;g__Kockovaella;s__unclassified_Kockovaella	0.958832
ASV_1835	d__Fungi;p__Ascomycota;c__Sordariomycetes;o__Glomerellales;f__Plectosphaerellaceae;g__unclassified_Plectosphaerellaceae;s__unclassified_Plectosphaerellaceae	0.99987
ASV_1836	d__Fungi;p__Ascomycota;c__Eurotiomycetes;o__Chaetothyriales;f__Strelitzianaceae;g__Strelitziana;s__Strelitziana_sarbhoyi	0.771456
ASV_1837	d__Fungi;p__Ascomycota;c__Dothideomycetes;o__Mycosphaerellales;f__Mycosphaerellaceae;g__Neoceratosperma;s__Neoceratosperma_haldinae	0.998819
ASV_1838	d__Fungi;p__Ascomycota;c__Dothideomycetes;o__Pleosporales;f__Phaeosphaeriaceae;g__Paraphoma;s__Paraphoma_vinacea	0.790029
ASV_1839	d__Fungi;p__Ascomycota;c__Dothideomycetes;o__Mycosphaerellales;f__unclassified_Mycosphaerellales;g__unclassified_Mycosphaerellales;s__unclassified_Mycosphaerellales	0.832848
ASV_1840	d__Fungi;p__Ascomycota;c__Dothideomycetes;o__Mycosphaerellales;f__Mycosphaerellaceae;g__unclassified_Mycosphaerellaceae;s__unclassified_Mycosphaerellaceae	0.993046
ASV_1841	d__Fungi;p__Ascomycota;c__Eurotiomycetes;o__Chaetothyriales;f__Cyphellophoraceae;g__Cyphellophora;s__Cyphellophora_sp	0.999051
ASV_1842	d__Fungi;p__Ascomycota;c__Leotiomycetes;o__Helotiales;f__unclassified_Helotiales;g__unclassified_Helotiales;s__unclassified_Helotiales	0.936139
ASV_1843	d__Fungi;p__Ascomycota;c__Sordariomycetes;o__Hypocreales;f__Ophiocordycipitaceae;g__Tolypocladium;s__Tolypocladium_inflatum	0.713885
ASV_1844	d__Fungi;p__unclassified_Fungi;c__unclassified_Fungi;o__unclassified_Fungi;f__unclassified_Fungi;g__unclassified_Fungi;s__unclassified_Fungi	1
ASV_1845	d__Fungi;p__Ascomycota;c__Sordariomycetes;o__Hypocreales;f__Cordycipitaceae;g__Simplicillium;s__Simplicillium_lanosoniveum	0.967436
ASV_1846	d__Fungi;p__Ascomycota;c__Dothideomycetes;o__Mycosphaerellales;f__unclassified_Mycosphaerellales;g__unclassified_Mycosphaerellales;s__unclassified_Mycosphaerellales	0.94225
ASV_1847	d__Fungi;p__Ascomycota;c__Dothideomycetes;o__Pleosporales;f__Didymosphaeriaceae;g__Paracamarosporium;s__Paracamarosporium_fungicola	1
ASV_1848	d__Fungi;p__Ascomycota;c__Sordariomycetes;o__Xylariales;f__Xylariaceae;g__unclassified_Xylariaceae;s__unclassified_Xylariaceae	0.89864
ASV_1849	d__Fungi;p__unclassified_Fungi;c__unclassified_Fungi;o__unclassified_Fungi;f__unclassified_Fungi;g__unclassified_Fungi;s__unclassified_Fungi	1
ASV_1850	d__Fungi;p__Ascomycota;c__Dothideomycetes;o__Mycosphaerellales;f__unclassified_Mycosphaerellales;g__unclassified_Mycosphaerellales;s__unclassified_Mycosphaerellales	0.77923
ASV_1851	d__Fungi;p__Basidiomycota;c__Tremellomycetes;o__Tremellales;f__Cuniculitremaceae;g__Kockovaella;s__unclassified_Kockovaella	0.822864
ASV_1852	d__Fungi;p__Ascomycota;c__Dothideomycetes;o__Pleosporales;f__unclassified_Pleosporales;g__unclassified_Pleosporales;s__unclassified_Pleosporales	0.889617
ASV_1853	d__Fungi;p__Basidiomycota;c__Tremellomycetes;o__Trichosporonales;f__Trichosporonaceae;g__Apiotrichum;s__Apiotrichum_scarabaeorum	0.979798
ASV_1854	d__Fungi;p__Basidiomycota;c__Tremellomycetes;o__Tremellales;f__Rhynchogastremataceae;g__Papiliotrema;s__unclassified_Papiliotrema	0.865837
ASV_1855	d__Fungi;p__Ascomycota;c__Leotiomycetes;o__Helotiales;f__Rutstroemiaceae;g__Lambertella;s__Lambertella_himalayensis	1
ASV_1856	d__Fungi;p__Basidiomycota;c__Tremellomycetes;o__Tremellales;f__Rhynchogastremataceae;g__Papiliotrema;s__Papiliotrema_leoncinii	0.832943
ASV_1857	d__Fungi;p__Basidiomycota;c__Tremellomycetes;o__Tremellales;f__Bulleribasidiaceae;g__Hannaella;s__unclassified_Hannaella	0.99822
ASV_1858	d__Fungi;p__unclassified_Fungi;c__unclassified_Fungi;o__unclassified_Fungi;f__unclassified_Fungi;g__unclassified_Fungi;s__unclassified_Fungi	1
ASV_1859	d__Fungi;p__Ascomycota;c__Eurotiomycetes;o__Chaetothyriales;f__Herpotrichiellaceae;g__Exophiala;s__unclassified_Exophiala	0.999941
ASV_1860	d__Fungi;p__Ascomycota;c__Sordariomycetes;o__Hypocreales;f__unclassified_Hypocreales;g__unclassified_Hypocreales;s__unclassified_Hypocreales	0.886089
ASV_1861	d__Fungi;p__unclassified_Fungi;c__unclassified_Fungi;o__unclassified_Fungi;f__unclassified_Fungi;g__unclassified_Fungi;s__unclassified_Fungi	1
ASV_1862	d__Fungi;p__Ascomycota;c__Eurotiomycetes;o__Chaetothyriales;f__Strelitzianaceae;g__Strelitziana;s__unclassified_Strelitziana	0.998788
ASV_1863	d__Fungi;p__Ascomycota;c__Dothideomycetes;o__Pleosporales;f__Roussoellaceae;g__Roussoella;s__Roussoella_siamensis	0.993316
ASV_1864	d__Fungi;p__Ascomycota;c__Dothideomycetes;o__Mycosphaerellales;f__Teratosphaeriaceae;g__Euteratosphaeria;s__Euteratosphaeria_verrucosiafricana	0.999819
ASV_1865	d__Fungi;p__Ascomycota;c__Sordariomycetes;o__Hypocreales;f__Bionectriaceae;g__unclassified_Bionectriaceae;s__unclassified_Bionectriaceae	0.973944
ASV_1866	d__Fungi;p__Ascomycota;c__Dothideomycetes;o__Pleosporales;f__Tetraplosphaeriaceae;g__Tetraploa;s__Tetraploa_sasicola	0.700221
ASV_1867	d__Fungi;p__Ascomycota;c__Dothideomycetes;o__unclassified_Dothideomycetes;f__unclassified_Dothideomycetes;g__unclassified_Dothideomycetes;s__unclassified_Dothideomycetes	0.999003
ASV_1868	d__Fungi;p__Basidiomycota;c__Tremellomycetes;o__Tremellales;f__Bulleribasidiaceae;g__Vishniacozyma;s__Vishniacozyma_phoenicis	0.985493
ASV_1869	d__Fungi;p__Ascomycota;c__Dothideomycetes;o__Mycosphaerellales;f__unclassified_Mycosphaerellales;g__unclassified_Mycosphaerellales;s__unclassified_Mycosphaerellales	0.888386
ASV_1870	d__Fungi;p__Ascomycota;c__Dothideomycetes;o__Mycosphaerellales;f__unclassified_Mycosphaerellales;g__unclassified_Mycosphaerellales;s__unclassified_Mycosphaerellales	0.793637
ASV_1871	d__Fungi;p__Ascomycota;c__Sordariomycetes;o__Xylariales;f__Xylariaceae;g__Xylaria;s__Xylaria_neonigripes	0.999929
ASV_1872	d__Fungi;p__Ascomycota;c__Eurotiomycetes;o__Chaetothyriales;f__Chaetothyriaceae;g__Ceramothyrium;s__Ceramothyrium_fici	0.928474
ASV_1873	d__Fungi;p__unclassified_Fungi;c__unclassified_Fungi;o__unclassified_Fungi;f__unclassified_Fungi;g__unclassified_Fungi;s__unclassified_Fungi	1
ASV_1874	d__Fungi;p__unclassified_Fungi;c__unclassified_Fungi;o__unclassified_Fungi;f__unclassified_Fungi;g__unclassified_Fungi;s__unclassified_Fungi	1
ASV_1875	d__Fungi;p__Ascomycota;c__Eurotiomycetes;o__Chaetothyriales;f__Cyphellophoraceae;g__Cyphellophora;s__Cyphellophora_sp	0.995655
ASV_1876	d__Fungi;p__Ascomycota;c__Eurotiomycetes;o__Eurotiales;f__Aspergillaceae;g__Talaromyces;s__unclassified_Talaromyces	0.999993
ASV_1877	d__Fungi;p__Ascomycota;c__Dothideomycetes;o__unclassified_Dothideomycetes;f__unclassified_Dothideomycetes;g__unclassified_Dothideomycetes;s__unclassified_Dothideomycetes	0.826752
ASV_1878	d__Fungi;p__Ascomycota;c__Sordariomycetes;o__Xylariales;f__Apiosporaceae;g__Arthrinium;s__Arthrinium_mori	1
ASV_1879	d__Fungi;p__Ascomycota;c__Sordariomycetes;o__Diaporthales;f__Diaporthaceae;g__Diaporthe;s__Diaporthe_pseudomangiferae	0.916326
ASV_1880	d__Fungi;p__Ascomycota;c__Dothideomycetes;o__Mycosphaerellales;f__Mycosphaerellaceae;g__Geastrumia;s__Geastrumia_polystigmatis	0.980098
ASV_1881	d__Fungi;p__Ascomycota;c__Sordariomycetes;o__Hypocreales;f__Ophiocordycipitaceae;g__Tolypocladium;s__Tolypocladium_sp	0.980273
ASV_1882	d__Fungi;p__Ascomycota;c__Dothideomycetes;o__Pleosporales;f__Didymellaceae;g__unclassified_Didymellaceae;s__unclassified_Didymellaceae	0.992102
ASV_1883	d__Fungi;p__Ascomycota;c__Lecanoromycetes;o__Lecanorales;f__Pilocarpaceae;g__Fellhanera;s__Fellhanera_bouteillei	1
ASV_1884	d__Fungi;p__Ascomycota;c__Eurotiomycetes;o__Chaetothyriales;f__Cyphellophoraceae;g__Cyphellophora;s__Cyphellophora_sp	0.998428
ASV_1885	d__Fungi;p__Ascomycota;c__Eurotiomycetes;o__Chaetothyriales;f__unclassified_Chaetothyriales;g__unclassified_Chaetothyriales;s__unclassified_Chaetothyriales	0.724341
ASV_1886	d__Fungi;p__Ascomycota;c__Dothideomycetes;o__Mycosphaerellales;f__unclassified_Mycosphaerellales;g__unclassified_Mycosphaerellales;s__unclassified_Mycosphaerellales	0.794554
ASV_1887	d__Fungi;p__Ascomycota;c__Eurotiomycetes;o__Chaetothyriales;f__Strelitzianaceae;g__Strelitziana;s__Strelitziana_australiensis	0.717887
ASV_1888	d__Fungi;p__Basidiomycota;c__Tremellomycetes;o__Tremellales;f__Cuniculitremaceae;g__Kockovaella;s__unclassified_Kockovaella	0.994618
ASV_1889	d__Fungi;p__Basidiomycota;c__Tremellomycetes;o__Tremellales;f__Bulleribasidiaceae;g__Hannaella;s__Hannaella_sp	0.907403
ASV_1890	d__Fungi;p__Ascomycota;c__Sordariomycetes;o__unclassified_Sordariomycetes;f__unclassified_Sordariomycetes;g__unclassified_Sordariomycetes;s__unclassified_Sordariomycetes	0.794193
ASV_1891	d__Fungi;p__Basidiomycota;c__Tremellomycetes;o__Tremellales;f__Bulleribasidiaceae;g__Hannaella;s__Hannaella_sp	0.999979
ASV_1892	d__Fungi;p__unclassified_Fungi;c__unclassified_Fungi;o__unclassified_Fungi;f__unclassified_Fungi;g__unclassified_Fungi;s__unclassified_Fungi	1
ASV_1893	d__Fungi;p__Ascomycota;c__unclassified_Ascomycota;o__unclassified_Ascomycota;f__unclassified_Ascomycota;g__unclassified_Ascomycota;s__unclassified_Ascomycota	0.837581
ASV_1894	d__Fungi;p__Ascomycota;c__Eurotiomycetes;o__Eurotiales;f__Aspergillaceae;g__Talaromyces;s__Talaromyces_aerugineus	0.894935
ASV_1895	d__Fungi;p__Basidiomycota;c__Tremellomycetes;o__Tremellales;f__Cuniculitremaceae;g__Kockovaella;s__unclassified_Kockovaella	0.883217
ASV_1896	d__Fungi;p__unclassified_Fungi;c__unclassified_Fungi;o__unclassified_Fungi;f__unclassified_Fungi;g__unclassified_Fungi;s__unclassified_Fungi	1
ASV_1897	d__Fungi;p__Ascomycota;c__Dothideomycetes;o__Mycosphaerellales;f__Mycosphaerellaceae;g__Clypeosphaerella;s__Clypeosphaerella_quasiparkii	0.920454
ASV_1898	d__Fungi;p__Ascomycota;c__Dothideomycetes;o__Pleosporales;f__Didymosphaeriaceae;g__Montagnula;s__Montagnula_chromolaenicola	1
ASV_1899	d__Fungi;p__Ascomycota;c__Eurotiomycetes;o__Chaetothyriales;f__Cyphellophoraceae;g__Cyphellophora;s__Cyphellophora_gamsii	0.999996
ASV_1900	d__Fungi;p__Ascomycota;c__Eurotiomycetes;o__Chaetothyriales;f__unclassified_Chaetothyriales;g__unclassified_Chaetothyriales;s__unclassified_Chaetothyriales	0.935613
ASV_1901	d__Fungi;p__Ascomycota;c__unclassified_Ascomycota;o__unclassified_Ascomycota;f__unclassified_Ascomycota;g__unclassified_Ascomycota;s__unclassified_Ascomycota	0.848486
ASV_1902	d__Fungi;p__Fungi_phy_Incertae_sedis;c__Fungi_cls_Incertae_sedis;o__Fungi_ord_Incertae_sedis;f__Fungi_fam_Incertae_sedis;g__Fungi_gen_Incertae_sedis;s__Fungi_sp	0.809684
ASV_1903	d__Fungi;p__Ascomycota;c__Sordariomycetes;o__Hypocreales;f__unclassified_Hypocreales;g__unclassified_Hypocreales;s__unclassified_Hypocreales	0.971274
ASV_1904	d__Fungi;p__Ascomycota;c__unclassified_Ascomycota;o__unclassified_Ascomycota;f__unclassified_Ascomycota;g__unclassified_Ascomycota;s__unclassified_Ascomycota	0.870284
ASV_1905	d__Fungi;p__unclassified_Fungi;c__unclassified_Fungi;o__unclassified_Fungi;f__unclassified_Fungi;g__unclassified_Fungi;s__unclassified_Fungi	1
ASV_1906	d__Fungi;p__Basidiomycota;c__Agaricostilbomycetes;o__Agaricostilbales;f__Ruineniaceae;g__Ruinenia;s__Ruinenia_dracophylli	0.992912
ASV_1907	d__Fungi;p__unclassified_Fungi;c__unclassified_Fungi;o__unclassified_Fungi;f__unclassified_Fungi;g__unclassified_Fungi;s__unclassified_Fungi	1
ASV_1908	d__Fungi;p__Ascomycota;c__Dothideomycetes;o__Mycosphaerellales;f__Mycosphaerellaceae;g__Zasmidium;s__Zasmidium_fructigenum	0.891006
ASV_1909	d__Fungi;p__unclassified_Fungi;c__unclassified_Fungi;o__unclassified_Fungi;f__unclassified_Fungi;g__unclassified_Fungi;s__unclassified_Fungi	1
ASV_1910	d__Fungi;p__Basidiomycota;c__Tremellomycetes;o__Tremellales;f__Cuniculitremaceae;g__Kockovaella;s__unclassified_Kockovaella	0.915767
ASV_1911	d__Fungi;p__Ascomycota;c__Dothideomycetes;o__Mycosphaerellales;f__Mycosphaerellaceae;g__unclassified_Mycosphaerellaceae;s__unclassified_Mycosphaerellaceae	0.998468
ASV_1912	d__Fungi;p__Basidiomycota;c__Cystobasidiomycetes;o__Erythrobasidiales;f__Erythrobasidiaceae;g__Erythrobasidium;s__Erythrobasidium_sp	0.995899
ASV_1913	d__Fungi;p__Basidiomycota;c__Agaricostilbomycetes;o__Agaricostilbales;f__Kondoaceae;g__Bensingtonia;s__Bensingtonia_pseudonaganoensis	0.919123
ASV_1914	d__Fungi;p__Ascomycota;c__Sordariomycetes;o__Hypocreales;f__Bionectriaceae;g__Ovicillium;s__Ovicillium_attenuatum	0.965601
ASV_1915	d__Fungi;p__Basidiomycota;c__Tremellomycetes;o__Tremellales;f__Bulleribasidiaceae;g__Hannaella;s__Hannaella_luteola	0.781631
ASV_1916	d__Fungi;p__Ascomycota;c__Eurotiomycetes;o__Chaetothyriales;f__Cyphellophoraceae;g__Cyphellophora;s__unclassified_Cyphellophora	0.999998
ASV_1917	d__Fungi;p__Ascomycota;c__Sordariomycetes;o__Xylariales;f__Xylariaceae;g__Xylaria;s__unclassified_Xylaria	0.754223
ASV_1918	d__Fungi;p__Ascomycota;c__Eurotiomycetes;o__Chaetothyriales;f__Trichomeriaceae;g__Brycekendrickomyces;s__Brycekendrickomyces_acaciae	0.999995
ASV_1919	d__Fungi;p__unclassified_Fungi;c__unclassified_Fungi;o__unclassified_Fungi;f__unclassified_Fungi;g__unclassified_Fungi;s__unclassified_Fungi	1
ASV_1920	d__Fungi;p__Basidiomycota;c__Agaricomycetes;o__Russulales;f__Stereaceae;g__unclassified_Stereaceae;s__unclassified_Stereaceae	0.936117
ASV_1921	d__Fungi;p__Ascomycota;c__Dothideomycetes;o__Pleosporales;f__Tetraplosphaeriaceae;g__Tetraploa;s__Tetraploa_sp	0.711352
ASV_1922	d__Fungi;p__Basidiomycota;c__Tremellomycetes;o__Tremellales;f__Cuniculitremaceae;g__Kockovaella;s__unclassified_Kockovaella	0.993216
ASV_1923	d__Fungi;p__Basidiomycota;c__Tremellomycetes;o__Tremellales;f__Rhynchogastremataceae;g__Papiliotrema;s__Papiliotrema_plantarum	0.756734
ASV_1924	d__Fungi;p__Ascomycota;c__Dothideomycetes;o__unclassified_Dothideomycetes;f__unclassified_Dothideomycetes;g__unclassified_Dothideomycetes;s__unclassified_Dothideomycetes	0.995745
ASV_1925	d__Fungi;p__Ascomycota;c__Dothideomycetes;o__Mycosphaerellales;f__Mycosphaerellaceae;g__Pallidocercospora;s__Pallidocercospora_acaciigena	0.931576
ASV_1926	d__Fungi;p__Ascomycota;c__Eurotiomycetes;o__Chaetothyriales;f__unclassified_Chaetothyriales;g__unclassified_Chaetothyriales;s__unclassified_Chaetothyriales	0.946531
ASV_1927	d__Fungi;p__unclassified_Fungi;c__unclassified_Fungi;o__unclassified_Fungi;f__unclassified_Fungi;g__unclassified_Fungi;s__unclassified_Fungi	1
ASV_1928	d__Fungi;p__Basidiomycota;c__Tremellomycetes;o__Tremellales;f__Cuniculitremaceae;g__Kockovaella;s__unclassified_Kockovaella	0.962658
ASV_1929	d__Fungi;p__Basidiomycota;c__Tremellomycetes;o__Tremellales;f__Bulleribasidiaceae;g__Vishniacozyma;s__Vishniacozyma_tephrensis	0.967904
ASV_1930	d__Fungi;p__Ascomycota;c__Dothideomycetes;o__Pleosporales;f__Didymosphaeriaceae;g__Paraconiothyrium;s__Paraconiothyrium_brasiliense	0.805424
ASV_1931	d__Fungi;p__Ascomycota;c__Dothideomycetes;o__Pleosporales;f__Periconiaceae;g__Periconia;s__Periconia_minutissima	0.999837
ASV_1932	d__Fungi;p__Ascomycota;c__Eurotiomycetes;o__Chaetothyriales;f__Chaetothyriaceae;g__Ceramothyrium;s__Ceramothyrium_fici	0.998392
ASV_1933	d__Fungi;p__Ascomycota;c__Dothideomycetes;o__Mycosphaerellales;f__unclassified_Mycosphaerellales;g__unclassified_Mycosphaerellales;s__unclassified_Mycosphaerellales	0.902707
ASV_1934	d__Fungi;p__Ascomycota;c__Sordariomycetes;o__Glomerellales;f__Plectosphaerellaceae;g__Longitudinalis;s__Longitudinalis_nabanheensis	0.725863
ASV_1935	d__Fungi;p__Ascomycota;c__Lecanoromycetes;o__unclassified_Lecanoromycetes;f__unclassified_Lecanoromycetes;g__unclassified_Lecanoromycetes;s__unclassified_Lecanoromycetes	0.736948
ASV_1936	d__Fungi;p__Ascomycota;c__unclassified_Ascomycota;o__unclassified_Ascomycota;f__unclassified_Ascomycota;g__unclassified_Ascomycota;s__unclassified_Ascomycota	0.775125
ASV_1937	d__Fungi;p__Ascomycota;c__Sordariomycetes;o__Hypocreales;f__Hypocreales_fam_Incertae_sedis;g__Sarocladium;s__Sarocladium_bifurcatum	0.999991
ASV_1938	d__Fungi;p__Ascomycota;c__Eurotiomycetes;o__Chaetothyriales;f__unclassified_Chaetothyriales;g__unclassified_Chaetothyriales;s__unclassified_Chaetothyriales	0.924195
ASV_1939	d__Fungi;p__Ascomycota;c__Dothideomycetes;o__Mycosphaerellales;f__Mycosphaerellaceae;g__Mycosphaerella;s__Mycosphaerella_sp	0.892551
ASV_1940	d__Fungi;p__unclassified_Fungi;c__unclassified_Fungi;o__unclassified_Fungi;f__unclassified_Fungi;g__unclassified_Fungi;s__unclassified_Fungi	1
ASV_1941	d__Fungi;p__Ascomycota;c__Eurotiomycetes;o__Chaetothyriales;f__unclassified_Chaetothyriales;g__unclassified_Chaetothyriales;s__unclassified_Chaetothyriales	0.94049
ASV_1942	d__Fungi;p__Ascomycota;c__Dothideomycetes;o__Mycosphaerellales;f__unclassified_Mycosphaerellales;g__unclassified_Mycosphaerellales;s__unclassified_Mycosphaerellales	0.794707
ASV_1943	d__Fungi;p__unclassified_Fungi;c__unclassified_Fungi;o__unclassified_Fungi;f__unclassified_Fungi;g__unclassified_Fungi;s__unclassified_Fungi	1
ASV_1944	d__Fungi;p__Basidiomycota;c__Cystobasidiomycetes;o__Erythrobasidiales;f__Erythrobasidiaceae;g__Bannoa;s__Bannoa_tropicalis	0.999447
ASV_1945	d__Fungi;p__Ascomycota;c__Sordariomycetes;o__Hypocreales;f__Hypocreales_fam_Incertae_sedis;g__Acremonium;s__Acremonium_brachypenium	0.999819
ASV_1946	d__Fungi;p__Ascomycota;c__Dothideomycetes;o__Pleosporales;f__Phaeosphaeriaceae;g__Setophoma;s__unclassified_Setophoma	1
ASV_1947	d__Fungi;p__Ascomycota;c__Dothideomycetes;o__Pleosporales;f__Phaeosphaeriaceae;g__Phaeosphaeria;s__Phaeosphaeria_phoenicicola	0.754875
ASV_1948	d__Fungi;p__Ascomycota;c__Dothideomycetes;o__Pleosporales;f__unclassified_Pleosporales;g__unclassified_Pleosporales;s__unclassified_Pleosporales	0.842481
ASV_1949	d__Fungi;p__Ascomycota;c__Sordariomycetes;o__Hypocreales;f__unclassified_Hypocreales;g__unclassified_Hypocreales;s__unclassified_Hypocreales	0.919793
ASV_1950	d__Fungi;p__Ascomycota;c__Leotiomycetes;o__unclassified_Leotiomycetes;f__unclassified_Leotiomycetes;g__unclassified_Leotiomycetes;s__unclassified_Leotiomycetes	0.905055
ASV_1951	d__Fungi;p__Ascomycota;c__Dothideomycetes;o__Capnodiales;f__Capnodiales_fam_Incertae_sedis;g__Capnodiales_gen_Incertae_sedis;s__Capnodiales_sp	0.80268
ASV_1952	d__Fungi;p__Ascomycota;c__Sordariomycetes;o__Hypocreales;f__Nectriaceae;g__Neonectria;s__Neonectria_major	0.906471
ASV_1953	d__Fungi;p__Basidiomycota;c__Tremellomycetes;o__Tremellales;f__Bulleribasidiaceae;g__Vishniacozyma;s__Vishniacozyma_phoenicis	0.985211
ASV_1954	d__Fungi;p__Ascomycota;c__Dothideomycetes;o__Mycosphaerellales;f__unclassified_Mycosphaerellales;g__unclassified_Mycosphaerellales;s__unclassified_Mycosphaerellales	0.859517
ASV_1955	d__Fungi;p__Ascomycota;c__Dothideomycetes;o__Capnodiales;f__Neodevriesiaceae;g__Neodevriesia;s__unclassified_Neodevriesia	0.998859
ASV_1956	d__Fungi;p__Ascomycota;c__Dothideomycetes;o__Pleosporales;f__Leptosphaeriaceae;g__Ampelomyces;s__Ampelomyces_sp	0.847473
ASV_1957	d__Fungi;p__Ascomycota;c__Dothideomycetes;o__Pleosporales;f__Acrocalymmaceae;g__Acrocalymma;s__Acrocalymma_medicaginis	0.998552
ASV_1958	d__Fungi;p__Ascomycota;c__Sordariomycetes;o__unclassified_Sordariomycetes;f__unclassified_Sordariomycetes;g__unclassified_Sordariomycetes;s__unclassified_Sordariomycetes	0.870655
ASV_1959	d__Fungi;p__unclassified_Fungi;c__unclassified_Fungi;o__unclassified_Fungi;f__unclassified_Fungi;g__unclassified_Fungi;s__unclassified_Fungi	1
ASV_1960	d__Fungi;p__Ascomycota;c__Sordariomycetes;o__Hypocreales;f__Hypocreales_fam_Incertae_sedis;g__Sarocladium;s__Sarocladium_glaucum	0.800697
ASV_1961	d__Fungi;p__unclassified_Fungi;c__unclassified_Fungi;o__unclassified_Fungi;f__unclassified_Fungi;g__unclassified_Fungi;s__unclassified_Fungi	1
ASV_1962	d__Fungi;p__Ascomycota;c__Eurotiomycetes;o__Eurotiales;f__Aspergillaceae;g__Penicillium;s__Penicillium_bialowiezense	0.730224
ASV_1963	d__Fungi;p__Ascomycota;c__Sordariomycetes;o__Glomerellales;f__Glomerellaceae;g__Colletotrichum;s__Colletotrichum_alatae	0.815288
ASV_1964	d__Fungi;p__Ascomycota;c__unclassified_Ascomycota;o__unclassified_Ascomycota;f__unclassified_Ascomycota;g__unclassified_Ascomycota;s__unclassified_Ascomycota	0.890341
ASV_1965	d__Fungi;p__Basidiomycota;c__unclassified_Basidiomycota;o__unclassified_Basidiomycota;f__unclassified_Basidiomycota;g__unclassified_Basidiomycota;s__unclassified_Basidiomycota	0.834296
ASV_1966	d__Fungi;p__Ascomycota;c__Dothideomycetes;o__Pleosporales;f__Nigrogranaceae;g__Nigrograna;s__Nigrograna_aquatica	0.999219
ASV_1967	d__Fungi;p__unclassified_Fungi;c__unclassified_Fungi;o__unclassified_Fungi;f__unclassified_Fungi;g__unclassified_Fungi;s__unclassified_Fungi	1
ASV_1968	d__Fungi;p__Ascomycota;c__Lecanoromycetes;o__Caliciales;f__Physciaceae;g__Hyperphyscia;s__Hyperphyscia_crocata	1
ASV_1969	d__Fungi;p__Ascomycota;c__Eurotiomycetes;o__Chaetothyriales;f__Strelitzianaceae;g__Strelitziana;s__unclassified_Strelitziana	0.999014
ASV_1970	d__Fungi;p__Ascomycota;c__Eurotiomycetes;o__Chaetothyriales;f__unclassified_Chaetothyriales;g__unclassified_Chaetothyriales;s__unclassified_Chaetothyriales	0.903775
ASV_1971	d__Fungi;p__unclassified_Fungi;c__unclassified_Fungi;o__unclassified_Fungi;f__unclassified_Fungi;g__unclassified_Fungi;s__unclassified_Fungi	1
ASV_1972	d__Fungi;p__Basidiomycota;c__Tremellomycetes;o__Filobasidiales;f__Filobasidiaceae;g__Filobasidium;s__Filobasidium_mali	0.908668
ASV_1973	d__Fungi;p__Basidiomycota;c__Tremellomycetes;o__Tremellales;f__Bulleribasidiaceae;g__Vishniacozyma;s__Vishniacozyma_sp	0.976503
ASV_1974	d__Fungi;p__Ascomycota;c__Eurotiomycetes;o__Eurotiales;f__Aspergillaceae;g__Aspergillus;s__Aspergillus_flavus	0.994568
ASV_1975	d__Fungi;p__Ascomycota;c__Sordariomycetes;o__Amphisphaeriales;f__Pestalotiopsidaceae;g__Pestalotiopsis;s__unclassified_Pestalotiopsis	0.998898
ASV_1976	d__Fungi;p__Ascomycota;c__Eurotiomycetes;o__Chaetothyriales;f__Strelitzianaceae;g__Strelitziana;s__unclassified_Strelitziana	0.999715
ASV_1977	d__Fungi;p__Basidiomycota;c__Tremellomycetes;o__Tremellales;f__Bulleribasidiaceae;g__Vishniacozyma;s__Vishniacozyma_phoenicis	0.985534
ASV_1978	d__Fungi;p__Ascomycota;c__Sordariomycetes;o__Amphisphaeriales;f__Pestalotiopsidaceae;g__Pestalotiopsis;s__Pestalotiopsis_rhododendri	0.710552
ASV_1979	d__Fungi;p__Ascomycota;c__Eurotiomycetes;o__Chaetothyriales;f__Cyphellophoraceae;g__Cyphellophora;s__Cyphellophora_sessilis	1
ASV_1981	d__Fungi;p__Ascomycota;c__Eurotiomycetes;o__Chaetothyriales;f__Chaetothyriaceae;g__Hermetothecium;s__Hermetothecium_mikaniae-micranthae	0.985687
ASV_1982	d__Fungi;p__unclassified_Fungi;c__unclassified_Fungi;o__unclassified_Fungi;f__unclassified_Fungi;g__unclassified_Fungi;s__unclassified_Fungi	1
ASV_1983	d__Fungi;p__Ascomycota;c__Eurotiomycetes;o__Chaetothyriales;f__Strelitzianaceae;g__Strelitziana;s__Strelitziana_sarbhoyi	0.906609
ASV_1984	d__Fungi;p__Ascomycota;c__Dothideomycetes;o__Mycosphaerellales;f__unclassified_Mycosphaerellales;g__unclassified_Mycosphaerellales;s__unclassified_Mycosphaerellales	0.797193
ASV_1985	d__Fungi;p__Ascomycota;c__Sordariomycetes;o__Amphisphaeriales;f__Pestalotiopsidaceae;g__unclassified_Pestalotiopsidaceae;s__unclassified_Pestalotiopsidaceae	0.903297
ASV_1986	d__Fungi;p__Ascomycota;c__Sordariomycetes;o__Hypocreales;f__unclassified_Hypocreales;g__unclassified_Hypocreales;s__unclassified_Hypocreales	0.991811
ASV_1987	d__Fungi;p__Ascomycota;c__Sordariomycetes;o__Xylariales;f__Xylariales_fam_Incertae_sedis;g__Hansfordia;s__Hansfordia_pruni	1
ASV_1988	d__Fungi;p__unclassified_Fungi;c__unclassified_Fungi;o__unclassified_Fungi;f__unclassified_Fungi;g__unclassified_Fungi;s__unclassified_Fungi	1
ASV_1989	d__Fungi;p__Ascomycota;c__Sordariomycetes;o__Hypocreales;f__Stachybotryaceae;g__Alfaria;s__unclassified_Alfaria	0.999983
ASV_1990	d__Fungi;p__unclassified_Fungi;c__unclassified_Fungi;o__unclassified_Fungi;f__unclassified_Fungi;g__unclassified_Fungi;s__unclassified_Fungi	1
ASV_1991	d__Fungi;p__Ascomycota;c__Dothideomycetes;o__Capnodiales;f__Neodevriesiaceae;g__Neodevriesia;s__unclassified_Neodevriesia	0.999962
ASV_1992	d__Fungi;p__unclassified_Fungi;c__unclassified_Fungi;o__unclassified_Fungi;f__unclassified_Fungi;g__unclassified_Fungi;s__unclassified_Fungi	1
ASV_1993	d__Fungi;p__unclassified_Fungi;c__unclassified_Fungi;o__unclassified_Fungi;f__unclassified_Fungi;g__unclassified_Fungi;s__unclassified_Fungi	1
ASV_1994	d__Fungi;p__Ascomycota;c__Sordariomycetes;o__Xylariales;f__Xylariaceae;g__Xylaria;s__Xylaria_ellisii	0.971886
ASV_1995	d__Fungi;p__unclassified_Fungi;c__unclassified_Fungi;o__unclassified_Fungi;f__unclassified_Fungi;g__unclassified_Fungi;s__unclassified_Fungi	1
ASV_1996	d__Fungi;p__Ascomycota;c__Eurotiomycetes;o__Chaetothyriales;f__Strelitzianaceae;g__Strelitziana;s__Strelitziana_eucalypti	0.998336
ASV_1997	d__Fungi;p__Basidiomycota;c__Tremellomycetes;o__Tremellales;f__Cuniculitremaceae;g__Kockovaella;s__unclassified_Kockovaella	0.938266
ASV_1998	d__Fungi;p__Ascomycota;c__Eurotiomycetes;o__Chaetothyriales;f__Strelitzianaceae;g__Strelitziana;s__Strelitziana_eucalypti	0.999263
ASV_1999	d__Fungi;p__unclassified_Fungi;c__unclassified_Fungi;o__unclassified_Fungi;f__unclassified_Fungi;g__unclassified_Fungi;s__unclassified_Fungi	1
ASV_2000	d__Fungi;p__Ascomycota;c__Dothideomycetes;o__Pleosporales;f__Periconiaceae;g__Periconia;s__Periconia_celtidis	0.956814
ASV_2001	d__Fungi;p__Ascomycota;c__Dothideomycetes;o__unclassified_Dothideomycetes;f__unclassified_Dothideomycetes;g__unclassified_Dothideomycetes;s__unclassified_Dothideomycetes	0.99941
ASV_2002	d__Fungi;p__Ascomycota;c__Eurotiomycetes;o__Chaetothyriales;f__Cyphellophoraceae;g__Cyphellophora;s__Cyphellophora_sp	0.998852
ASV_2003	d__Fungi;p__Ascomycota;c__Eurotiomycetes;o__Chaetothyriales;f__Strelitzianaceae;g__Strelitziana;s__Strelitziana_africana	0.993609
ASV_2004	d__Fungi;p__Ascomycota;c__Dothideomycetes;o__unclassified_Dothideomycetes;f__unclassified_Dothideomycetes;g__unclassified_Dothideomycetes;s__unclassified_Dothideomycetes	0.887093
[truncated: 2,998 more rows]
