# Supplementary material for: Geographic variation in fungal diversity associated with leaf spot symptoms of Coffea arabica in Yunnan, China
Source: Front Microbiol. 2025 Sep 19;16:1568029. doi: 10.3389/fmicb.2025.1568029 (PMC12491272; doi:10.3389/fmicb.2025.1568029)
Supplement: SUPPLEMENTARY TABLE S3 — Taxonomic distribution of different taxa at each taxonomic level. Number of species in each sample are presented in the last column. [file Table_3.XLSX]

## Sheet: Table S3
ID	domain	phylum	class	order	family	genus	species	unclassified
PMM_1	10	6	7	29	10	38	93	0
PMM_2	twenty%20one	8	7	27	15	40	122	0
PMM_3	12	4	7	twenty%20one	10	26	93	0
PLM_1	9	3	7	28	10	26	121	0
PLM_2	11	2	16	31	14	39	165	0
PLM_3	16	5	16	32	13	2	126	0
PMH_1	13	9	11	35	twenty%20four	29	154	0
PMH_2	4	4	4	15	11	18	75	0
PMH_3	twenty%20one	11	8	twenty%20four	19	37	147	0
PNN_1	15	6	11	31	11	27	151	0
PNN_2	3	1	5	12	10	2	85	0
PNN_3	18	10	10	twenty%20two	14	19	129	0
PNM_1	18	6	15	20	16	35	138	0
PNM_2	13	6	17	twenty%20two	19	42	115	0
PNM_3	15	11	10	26	12	33	113	0
PNZ_1	13	9	18	28	17	2	127	0
PNZ_2	twenty%20three	7	6	twenty%20four	twenty%20one	33	154	0
PNZ_3	17	11	12	29	19	29	132	0
PJW_1	39	9	10	19	19	38	142	0
PJW_2	12	6	10	13	14	12	76	0
PJW_3	15	7	8	13	9	15	90	0
PLN_1	36	9	25	49	15	51	145	0
PLN_2	28	12	15	34	17	44	131	0
PLN_3	27	8	11	34	28	42	149	0
PSN_1	8	4	9	13	4	11	52	0
PSN_2	9	3	7	6	7	11	39	0
PSN_3	15	9	15	26	15	31	136	0
PMT_1	9	4	8	9	12	20	72	0
PMT_2	19	4	14	26	15	45	131	0
PMT_3	28	6	14	20	17	33	130	0
PJN_1	twenty%20four	15	15	20	15	2	117	0
PJN_2	10	5	5	5	8	7	71	0
PJN_3	16	4	4	12	11	26	77	0
XJ_1	25	5	10	18	twenty%20three	30	171	0
XJ_2	19	0	7	13	7	15	99	0
XJ_3	18	8	14	20	twenty%20two	26	182	0
PSY_1	twenty%20one	3	12	20	11	30	125	0
PSY_2	7	2	5	12	7	17	65	0
PSY_3	3	0	3	0	3	3	26	0
PST_1	4	2	9	9	4	10	43	0
PST_2	9	3	7	19	10	17	107	0
PST_3	18	7	19	42	15	25	123	0
PSL_1	17	3	12	twenty%20one	12	2	131	0
PSL_2	6	0	7	6	4	13	38	0
PSL_3	7	4	10	14	10	12	88	0
XMY_1	twenty%20four	12	10	twenty%20four	19	38	143	0
XMY_2	28	11	13	14	13	30	127	0
XMY_3	11	2	8	11	8	14	79	0
						23.8958	111.354
							26
							182
